# Supplementary material for: Genotyping and phylogenetic placement of Bacillus anthracis isolates from Finland, a country with rare anthrax cases
Source: BMC Microbiol. 2018 Sep 3;18:102. doi: 10.1186/s12866-018-1250-4 (PMC6122712; doi:10.1186/s12866-018-1250-4)
Supplement: Supplementary file 1 — Melt-MAMA canSNP primer sequences. (XLSX 11 kb) [file 12866_2018_1250_MOESM1_ESM.xlsx]

## Sheet: Suppl. Table S5
Supplemental Table S1: Melt-MAMA canSNP primer sequencesa
Assay Name	bPosition in reference genome	Derived MAMA	Ancestral MAMA	Common reverse
A.Br.001	182106	cggggcggggcggggcgggcATTTAATCTTTAAAGGAAAACCGAgAC	AAATTTAATCTTTAAAGGAAAACCGAcAT	TATAATACGGTTTCCCTTTATCATCGAC
A.Br.002	947760	cggggcggggcggggcgggcAGAAGGAGCAAGTAATGTTATAGGTTTAaGT	GGAGCAAGTAATGTTATAGGTTTAcGC	ACCTAAAATCGATAAAGCGACTGC
A.Br.003	1493280	cggggcggggcggggcgggcAATTTAGATTTTCGTGTCGAATTAtGC	AATTTAGATTTTCGTGTCGAATTAgGT	TGTATAAAAACCTCCTTTTTCTACCTCAA
A.Br.004	3600786	cggggcggggcggggcgggcCGCCGTCATACTTTGGAAaGC	CGCCGTCATACTTTGGAAcGT	GAATTGGTGGAGCTATGGAAGGATTA
A.Br.006	162509	cggggcggggcggggcgggcAATATGTTGTTGATCATTCCATCGCtTA	TATGTTGTTGATCATTCCATCGCgTC	TAGCGTTTTTAAGTTCATCATACCCATGC
A.Br.007	266439	cggggcggggcggggcgggcACAAGGTGGTAGTATTCGAGCTGAtTG	AATTACAAGGTGGTAGTATTCGAGCTGAcTA	CGAGACGATAAACTGAATAATACCATCCT
A.Br.008	3947375	cggggcggggcggggcgggcGTTACAAATATACGTTTAACAAGCcGC	AAAAGTTACAAATATACGTTTAACAAGCtGA	CTACGCTATACGTTTTAGATGGAGATAATTC
A.Br.009	2589947	cggggcggggcggggcgggcCCACTGTTTTTGAACGGCTcTG	GCCACTGTTTTTGAACGGCTaTA	TTTTAGGTATATTAACTGCGGATGATGC
B.Br.001	1455402	cggggcggggcggggcgggcCATAAAAGAAATCGGTACAATAGAAtAG	CATAAAAGAAATCGGTACAATAGAAcAA	TCGGATATGATACCGATACCTTCTTATC
B.Br.002	1056740	cggggcggggcggggcgggcGGAGAAGTTGCAAAAGGAACtGA	AGAAGTTGCAAAAGGAACcGC	GCACCTTCTGTGTTCGTTGTTAACGT
B.Br.003	1494392	cggggcggggcggggcgggcCATAGAAGCAGATGAGCTTACATATgCA	GCATAGAAGCAGATGAGCTTACATATaCG	CTCAAGTTCATAACGAACCATAACGTG
B.Br.004	69952	cggggcggggcggggcgggcGCTTGGGTAACCTTCTTTACTTCcAC	TTGGGTAACCTTCTTTACTTCgAT	AAAATGAAGATAATGACAAACGGGA
A/B.Br.001	3698013	cggggcggggcggggcgggcAATCGCTGCACTCTTTTATTTcGA	AATCGCTGCACTCTTTTATTTtGG	CGATAATTTTCACAAAGCCGCTAT
ainformation from Birdsell, D. N., T. Pearson, E. P. Price, H. M. Hornstra, R. D. Nera, N. Stone, J. Gruendike, E. L. Kaufman, A. H. Pettus, A. N. Hurbon, J. L. Buchhagen, N. J. Harms, G. Chanturia, M. Gyuranecz, D. M. Wagner and P. S. Keim (2012) Melt analysis of mismatch amplification mutation assays (Melt-MAMA): a functional study of a cost-effective SNP genotyping assay in bacterial models. P…
bBacillus anthracis reference strain 'Ames ancestor' (Accession-#: AE017334)
