# Supplementary material for: Genotyping and phylogenetic placement of Bacillus anthracis isolates from Finland, a country with rare anthrax cases
Source: BMC Microbiol. 2018 Sep 3;18:102. doi: 10.1186/s12866-018-1250-4 (PMC6122712; doi:10.1186/s12866-018-1250-4)
Supplement: Supplementary file 2 — Origin of near relatives of strain HKI4363/88 and strain BK2968. (XLSX 9 kb) [file 12866_2018_1250_MOESM2_ESM.xlsx]

## Sheet: Suppl. table S1
Supplemental Table S2: Origin of near relatives of strain HKI 4363/88 and strain BA2968.
Strain	Origin
A 002	ATCC 14185 V 770 NP/1 R (=A119), type strain
A016	LA 896 Lausanne Europ. strain collection of Lausanne, Prof. Tanner
A024	TN Bovine, Sokol strain Stamatin, vaccine strain in Eastern Europ. countries, Prof. Sokol, Kosice, Slovakia, about 1972
A025	TK Bovine, Sokol strain Stamatin, vaccine strain in Eastern Europ. countries, Prof. Sokol, Kosice, Slovakia, about 1972
A039	Nr.43 FL.Nr.2007, Giessen, unknown origin
A046	Maier, piglet UA Stuttgart
A069	F2103, USA, Hönicke, NP1R
A111	IMBW Behring, 1/1962
A119	WIS33, ATCC 14185, V770 NP/1R (=A2)
A125	WIS398, STI-1, MMS Greifswald, NVA
A131	6282 Tirol, bovine isolate, 'Tyrolean clone'
A132	4675 Tirol, bovine isolate, 'Tyrolean clone'
A133	3520 Tirol, bovine isolate, 'Tyrolean clone'
A142	Neumünster soil sample isolate (a), 2007
A155	Neumünster soil sample isolate, 2007
A167	Savoie (bovine, 1997) 05005, Pasteur Inst.
A170	Pyrenees (dog, 1997) 04077, Pasteur Inst.
A172	Argentine (bovine, 2001) 04050, Pasteur Inst.
A175a	Pyrenees (bovine,1997) 04025, Pasteur Inst.
A187 (BF-1)	Bavaria 2009/090052657/ bovine isolate (1)
A188	Bavaria 2009 / bovine isolate, barn (2)
A189	Bavaria 2009 / bovine isolate, pasture (3)
A191	Pyrénées (bovine), 1997
A192a	Pyrénées (bovine), 1997
A193b	Pyrénées (bovine), 1997
A194	Savoie (bovine), 1997
A195	Savoie, bovine, Forestier, 2009
A196	Isere, bovine, La chapelle du bard, 2009
A197	Savoie, bovine, Tomas, 2009
SA047	Rondebosch, Cape Town, SA, 1999
