# Supplementary material for: Genotyping and phylogenetic placement of Bacillus anthracis isolates from Finland, a country with rare anthrax cases
Source: BMC Microbiol. 2018 Sep 3;18:102. doi: 10.1186/s12866-018-1250-4 (PMC6122712; doi:10.1186/s12866-018-1250-4)
Supplement: Supplementary file 3 — Genome sequences accession numbers of Finnish and additional B. anthracis strains from publically available databases. (XLSX 11 kb) [file 12866_2018_1250_MOESM3_ESM.xlsx]

## Sheet: Suppl. Table S2
Supplemental table S3: Genome sequences accession numbers of Finnish and additional B. anthracis strains from publically available databases.
Strain designation	Country	Year	SNP-group	Accession number (chromosome)
Ames Ancestor	U.S.A.	1981	A.Br.Ames	NC_007530
Australia_94	Australia	1994	A.Br.Aust94	AAES00000000
Larissa	Greece	2012	A.Br.008/009	CP012519
ANSES_99-100	France	1999	A.Br.008/009	JHDR02000000
Kruger_B	South Africa	*	B.Br.KrugerB	AAEQ00000000
Vollum	U.S.A.	1951	A.Br.Vollum	CP007666
BA1015	U.S.A.	1939	A.Br.003/004	CP009544
HKI4363/88	Finland	1988	A.Br.003/004	QAEG00000000
2000031039	U.S.A.	1957	A.Br.003/004	JSZR01000000
A1039	Bolivia	1999	A.Br.003/004	LAKZ01000000
K8215	Argentina	*	A.Br.003/004	LGIG01000000
V770-NP-1R	U.S.A.	1951	A.Br.003/004	AZQO01000000
A142	Germany**	2007	A.Br.003/004	QAEI00000000
A155	Germany**	2007	A.Br.003/004	QAEJ00000000
SA047	South Africa	1999	A.Br.003/004	QAEK00000000
A0081	Germany	1998	A.Br.003/004	SAMN04283816
A1101	Argentina	*	A.Br.003/004	SAMN04283818
A1096	South Africa	*	A.Br.003/004	SAMN04283817
A1075	Chile	*	A.Br.003/004	SRR1925730
A0465	France	1997	A.Br.003/004	NZ_ABLH01000000
RA3	France	1997	A.Br.003/004	CP009697
A0096	South Africa	1939	A.Br.003/004	SAMN04283814
BA2968	Finland	2008	B.Br.001/002	QAEH00000000
BA1035	South Africa	*	B.Br.001/002	CP009700
Zimbabwe_89	Zimbabwe	*	B.Br.001/002	JMPU01000000
SVA11	Sweden	2011	B.Br.001/002	CP006744
HYU01	South Korea	2009	B.Br.001/002	CP008848
A0091	South Africa	1939	B.Br.001/002	SAMN04283795
A24	Russian Federation	1972	B.Br.CNEVA	QAEL00000000
A16	France	*	B.Br.CNEVA	QAEM00000000
A46	Germany	*	B.Br.CNEVA	QAEN00000000
CNEVA-9066	France	*	B.Br.CNEVA	NZ_AAEN01000000
BF-1	Germany	2009	B.Br.CNEVA	AMDT01000000
Tyrol 4675	Austria	1988	B.Br.CNEVA	CP018903
*information missing (Sahl et al., 2016).**likely imported
Sahl JW, Pearson T, Okinaka R, Schupp JM, Gillece JD, Heaton H, et al. (2016) A Bacillus anthracis genome sequence from the Sverdlovsk 1979 autopsy specimens. MBio 7.
