# Supplementary material for: Genotyping and phylogenetic placement of Bacillus anthracis isolates from Finland, a country with rare anthrax cases
Source: BMC Microbiol. 2018 Sep 3;18:102. doi: 10.1186/s12866-018-1250-4 (PMC6122712; doi:10.1186/s12866-018-1250-4)
Supplement: Supplementary file 4 — MLVA-31 matrix of strains HKI4363/88 and BA2968 and their closest matches. (XLSX 22 kb) [file 12866_2018_1250_MOESM4_ESM.xlsx]

## Sheet: Suppl. table S3
Supplemental Table S4: MLVA-31 matrix of strains HKI4363/88 and BA2968 and their closest matches.
a) HKI 4363/88
# Marker Distance to HKI 4363/88	Strain-ID	CG 3 - Code	bams 44 - Code	bams 3 - Code	vrr B2 - Code	bams 5 - Code	bams 15 - Code	bams 1 - Code	vrr C1 - Code	bams 13 - Code	vrr B1 - Code	bams 28 - Code	vrr C2 - Code	bams 53 - Code	bams 31 - Code	vrr A - Code	bams 25 - Code	bams 21 - Code	bams 34 - Code	bams 24 - Code	pX 01 - Code	pX 02 - Code	bams 51 - Code	bams 22 - Code	bams 23 - Code	bams 30 - Code	VNTR 19-2 - Code	VNTR 35 - Code	VNTR 12 - Code	VNTR 23 - Code	VNTR 16 - Code	VNTR 17 - Code
	HKI4363/88	2	8	30	14	7	46	12	54	30	17	14	15	8	57	4	4	9	7	9	7	10	9	13	9.7	57	4	3	7	4	8	5
4	A 172	2	8	30	14	7	46	12	57	30	17	14	15	8	57	4	4	9	7	9	8	9	5	13	10	57	4	3	6	4	8	5
5	A 155	2	8	30	14	7	46	12	57	73	17	14	15	8	57	4	4	9	7	9	7	9	9	13	10	57	4	3	6	4	8	5
6	SA 047	2	8	30	14	7	46	12	57	73	17	14	15	8	57	4	4	9	7	9	9	9	9	13	10	57	4	3	6	4	8	5
7	A 039	2	8	30	15	7	46	12	57	73	17	14	15	8	57	4	4	9	7	9	8	9	9	13	10	57	4	3	6	4	8	4
10(-3)	A 069	2	6	30	14	7	46	12	57	73	17	14	15	8	57	4	4	9	7	9	8	0	9	13	10	54	4	3	6	4	0	0
10(-3)	A 111	2	6	30	14	7	46	12	57	73	17	14	15	8	57	4	4	9	7	9	8	0	9	13	10	54	4	3	6	4	0	0
10(-3)	A 119	2	6	30	14	7	46	12	57	73	17	14	15	8	57	4	4	9	7	9	8	0	9	13	10	54	4	3	6	4	0	0
10(-3)	A 002	2	6	30	14	7	46	12	57	73	17	14	15	8	57	4	4	9	7	9	8	0	9	13	10	54	4	3	6	4	0	0
10	A 142	2	8	24	14	7	46	12	57	74	17	14	15	8	56	5	4	9	7	9	8	8	9	13	10	57	4	3	6	4	8	4
b) BA2968
# Marker Distance to BA2968	Strain-ID	CG 3 - Code	bams 44 - Code	bams 3 - Code	vrr B2 - Code	bams 5 - Code	bams 15 - Code	bams 1 - Code	vrr C1 - Code	bams 13 - Code	vrr B1 - Code	bams 28 - Code	vrr C2 - Code	bams 53 - Code	bams 31 - Code	vrr A - Code	bams 25 - Code	bams 21 - Code	bams 34 - Code	bams 24 - Code	pX 01 - Code	pX 02 - Code	bams 51 - Code	bams 22 - Code	bams 23 - Code	bams 30 - Code	VNTR 19-2 - Code	VNTR 35 - Code	VNTR 12 - Code	VNTR 23 - Code	VNTR 16 - Code	VNTR 17 - Code
	BA2968	2	8	27	16	7	46	14	50	5	20	14	15	6	80	3	4	9	7	9	5	7	6	12	9	16	5	4	5	3	10	4
11	A 024	2	8	27	14	6	42	14	53	27	16	14	15	6	85	3	4	9	11	9	8	6	6	12	9	16	5	4	5	3	10	3
11	A 025	2	8	27	14	6	42	14	53	27	16	14	15	6	85	3	4	9	11	9	8	6	6	12	9	16	5	4	5	3	10	3
14	A 016	2	8	27	14	6	43	14	53	27	16	14	15	6	84	3	4	9	11	8	8	6	6	12	9	13	5	4	5	3	11	3
14	A 046	2	8	27	12	6	43	14	53	27	16	14	15	6	90	3	4	9	11	9	0	6	6	8	9	16	5	4	5	3	10	3
12	A 125	2	8	21	14	6	43	14	53	8	16	14	15	6	84	3	4	9	11	9	8	6	6	12	9	16	5	4	5	3	11	3
11	A 131	2	8	27	14	6	43	14	53	27	16	14	15	6	84	3	4	9	11	9	5	6	6	12	9	16	5	4	5	4	10	3
11	A 132	2	8	27	14	6	43	14	53	27	16	14	15	6	84	3	4	9	11	9	5	6	6	12	9	16	5	4	5	4	10	3
12	A 133	2	8	21	14	6	43	14	53	8	16	14	15	6	84	3	4	9	11	9	8	6	6	12	9	16	5	4	5	3	11	3
12	A 170	2	8	27	14	6	43	14	53	27	16	14	15	6	84	3	4	9	7	9	8	7	8	12	9	16	5	5	5	3	11	3
12	A 175 a	2	8	27	14	6	43	14	53	27	16	14	15	6	84	3	4	9	7	9	8	7	8	12	9	16	5	5	5	3	11	3
12	A 187	2	8	27	14	6	43	15	53	27	16	14	15	6	84	3	4	9	11	9	8	6	6	12	9	16	5	4	5	3	10	3
12	A 188	2	8	27	14	6	43	15	53	27	16	14	15	6	84	3	4	9	11	9	8	6	6	12	9	16	5	4	5	3	10	3
12	A 189	2	8	27	14	6	43	15	53	27	16	14	15	6	84	3	4	9	11	9	8	6	6	12	9	16	5	4	5	3	10	3
13 (-3)	A 191	2	8	27	14	6	43	14	53	27	16	14	15	6	84	3	4	9	7	9	8	0	8	12	9	16	5	5	5	3	0	0
13	A 192 a	2	8	27	14	6	43	14	53	27	16	14	15	6	84	3	4	9	7	9	8	7	8	12	9	16	5	5	5	3	11	3
13 (-3)	A 193 b	2	8	27	14	6	43	14	53	27	16	14	15	6	84	3	4	9	7	9	0	0	8	12	9	16	5	5	5	3	0	0
12	A 194	2	8	27	14	6	43	14	53	27	16	14	15	6	84	3	4	9	11	9	8	6	6	10	9	16	5	4	5	3	10	3
12	A 195	2	8	27	14	6	43	14	53	27	16	14	15	6	84	3	4	9	11	9	8	6	6	10	9	16	5	4	5	3	10	3
12	A 196	2	8	27	14	6	43	14	53	27	16	14	15	6	84	3	4	9	11	9	8	6	6	10	9	16	5	4	5	3	10	3
12	A 197	2	8	27	14	6	43	14	53	27	16	14	15	6	84	3	4	9	11	9	8	6	6	10	9	16	5	4	5	3	10	3
