# Supplementary material for: Genotyping and phylogenetic placement of Bacillus anthracis isolates from Finland, a country with rare anthrax cases
Source: BMC Microbiol. 2018 Sep 3;18:102. doi: 10.1186/s12866-018-1250-4 (PMC6122712; doi:10.1186/s12866-018-1250-4)
Supplement: Supplementary file 5 — Chromosome-wide binary SNP matrix of analyzed genomes. (XLSX 530 kb) [file 12866_2018_1250_MOESM5_ESM.xlsx]

## Sheet: Suppl. Table S4
Supplemental Table S5: Chromosome-wide binary SNP matrix of all analyzed genomes
Position in reference NC_007530	ID	Base in Reference	Alternative base	Ames Ancestor	BA2968	HKI4363/88	BA1015	BA1035	Zimbabwe_89	2000031039	A1039	K8215	CNEVA-9066	V770-NP-1R	SVA11	HYU01	Australia_94	BF-1	Vollum	A142	A155	A024	Larissa	A0096	A0091	A0081	A1101	A1096	A1075	A016	A046	SA047	ANSES_99-100	A0465	RA3	Tyrol	Kruger_B
1759	AGCTGAATAG.TGTGAATAAC	T	C	0	1	0	0	0	0	0	0	0	0	0	0	0	0	0	0	0	0	0	0	0	0	0	0	0	0	0	0	0	0	0	0	0	0
1972	AGTGTACAAG.ATGTAATGAA	A	G	0	0	0	0	0	0	0	0	0	0	0	0	0	0	0	1	0	0	0	0	0	0	0	0	0	0	0	0	0	0	0	0	0	0
2096	AATCTTTTAT.CCCAGTTGAA	C	T	0	1	0	0	1	1	0	0	0	0	0	1	1	0	0	0	0	0	0	0	0	1	0	0	0	0	0	0	0	0	0	0	0	1
2578	ATTCTAGATG.AGTCTGAAGA	A	G	0	0	1	1	0	0	1	1	1	0	1	0	0	0	0	0	0	1	0	0	1	0	1	1	1	1	0	0	1	0	0	0	0	0
2753	TACAAGCAAT.TGATCGTGCA	T	C	0	0	0	0	0	0	0	0	0	0	0	0	0	0	0	0	0	0	0	0	0	0	0	0	0	0	0	0	0	0	0	0	0	1
7323	GGTCTATTAT.ACTTCGTGCT	A	G	0	0	0	0	1	1	0	0	0	0	0	1	0	0	0	0	0	0	0	0	0	1	0	0	0	0	0	0	0	0	0	0	0	1
15196	AATTTTTCCC.ATGTTCTAAG	A	G	0	1	0	0	1	1	0	0	0	1	0	1	1	0	1	0	0	0	1	0	0	1	0	0	0	0	1	1	0	0	1	1	1	1
15268	GAGGATTTTT.CATAACAACG	C	T	0	0	0	0	1	1	0	0	0	0	0	1	0	0	0	0	0	0	0	0	0	0	0	0	0	0	0	0	0	0	0	0	0	1
15746	GTTCTGAAAG.TGGCGTTATT	T	C	0	1	0	0	0	0	0	0	0	0	0	0	0	0	0	0	0	0	0	0	0	0	0	0	0	0	0	0	0	0	0	0	0	0
17294	TAAAGGGAAG.TTTAAGTGGG	T	C	0	1	1	1	1	1	1	1	1	1	1	1	1	1	1	1	1	1	1	1	1	1	1	1	1	1	1	1	1	1	1	1	1	1
17429	GGCAATCTTC.TCTGCAAACG	T	C	0	0	0	0	0	0	0	0	0	0	0	0	0	0	0	0	0	0	0	0	0	0	0	1	0	0	0	0	0	0	0	0	0	0
18322	TATGGAATAG.TGCTGTTGAT	T	C	0	0	1	0	0	0	0	1	1	0	0	0	0	0	0	0	0	1	0	0	1	0	1	1	1	1	0	0	1	0	0	0	0	0
19692	CACTTATTGG.CTATGACGAA	C	T	0	1	0	0	1	1	0	0	0	1	0	1	1	0	1	0	0	0	1	0	0	1	0	0	0	0	1	1	0	0	1	1	1	1
21699	AAAATTTTCC.TTTCCTCATA	T	C	0	0	1	0	0	0	0	0	0	0	0	0	0	0	0	0	0	0	0	0	0	0	0	0	0	0	0	0	0	0	0	0	0	0
22145	ACGCATTATT.AGCGATGATA	A	G	0	0	0	0	0	0	0	0	0	1	0	0	0	0	1	0	0	0	0	0	0	0	0	0	0	0	1	0	0	0	1	1	1	0
23173	AGATAGGATG.ACGTTTAAAT	A	G	0	1	0	0	1	1	0	0	0	1	0	1	1	0	1	0	0	0	1	0	0	1	0	0	0	0	1	1	0	0	1	1	1	1
23585	CAAAGAAAGA.ACATCTCTGT	A	G	0	0	0	0	0	0	0	0	0	0	0	0	0	0	0	0	0	0	0	0	0	1	0	0	0	0	0	0	0	0	0	0	0	0
24064	CATATATTCC.CAGCCACCCC	C	T	0	0	0	0	0	0	0	0	0	0	0	0	0	0	0	0	0	0	0	1	0	0	0	0	0	0	0	0	0	0	0	0	0	0
35039	ATGCGAAAGC.GCTCATTTTA	G	A	0	1	0	0	1	1	0	0	0	1	0	1	1	0	1	0	0	0	1	0	0	1	0	0	0	0	1	1	0	0	1	1	1	1
35144	ATGAAGCACA.TGGGGCTCAT	T	G	0	0	0	0	0	0	0	0	0	0	0	1	0	0	0	0	0	0	0	0	0	0	0	0	0	0	0	0	0	0	0	0	0	0
39396	CATTAGAGGA.TGTTGTATCT	T	A	0	0	0	0	0	0	0	0	0	1	0	0	0	0	0	0	0	0	0	0	0	0	0	0	0	0	0	0	0	0	0	0	0	0
41590	TTCGGGAGGT.TCAAAACAAT	T	C	0	1	0	0	1	1	0	0	0	1	0	1	1	0	1	0	0	0	1	0	0	1	0	0	0	0	1	1	0	0	1	1	1	1
41872	GATATCTCTT.ATGATGATTT	A	G	0	0	0	0	0	0	0	0	0	0	0	0	0	0	0	1	0	0	0	0	0	0	0	0	0	0	0	0	0	0	0	0	0	0
46044	AGATAAAGAG.CTGTTGGATC	C	T	0	0	0	0	0	0	0	0	0	0	0	0	0	0	0	0	0	0	0	0	0	0	0	0	0	0	1	0	0	0	0	0	0	0
49002	TTGTTTAGAA.TATTCGTGAT	T	C	0	0	0	0	0	0	0	0	0	0	0	0	0	0	0	1	0	0	0	0	0	0	0	0	0	0	0	0	0	0	0	0	0	0
50319	AAGTAGCAAA.ATTACCGAAA	A	T	0	0	0	0	0	0	0	0	0	0	0	0	0	0	0	0	0	0	0	0	0	0	0	0	0	0	1	0	0	0	0	0	0	0
51233	TGTGGAAAAC.CTATGGTACA	C	A	0	0	0	0	0	0	0	0	0	0	0	0	0	0	0	1	0	0	0	0	0	0	0	0	0	0	0	0	0	0	0	0	0	0
52920	CAGGTGCAAC.CCGTGTAATC	C	T	0	1	0	0	1	1	0	0	0	1	0	1	1	0	1	0	0	0	1	0	0	1	0	0	0	0	1	1	0	0	1	1	1	1
53538	TTTTCGTATC.GAAAAAAGAA	G	A	0	0	0	0	0	0	0	0	0	0	1	0	0	0	0	0	0	0	0	0	0	0	0	0	0	0	0	0	0	0	0	0	0	0
55501	AATCAGAAGA.GGCGGAATGG	G	A	0	0	0	0	0	0	0	0	0	0	0	0	0	0	0	1	0	0	0	0	0	0	0	0	0	0	0	0	0	0	0	0	0	0
57835	AATTTGAAGT.AACAATTCTG	A	G	0	0	0	0	0	0	0	0	0	0	0	0	0	0	0	0	0	0	0	0	0	0	1	0	0	0	0	0	0	0	0	0	0	0
58042	AAAAAGAAGT.CATAAATGCC	C	T	0	0	0	0	0	0	0	0	0	0	0	0	0	0	1	0	0	0	0	0	0	0	0	0	0	0	0	0	0	0	0	0	1	0
58628	CCCAATTGGG.GCTGTCATTA	G	A	0	1	0	0	1	1	0	0	0	0	0	1	1	0	0	0	0	0	0	0	0	1	0	0	0	0	0	0	0	0	0	0	0	1
59588	CTTTATATGC.GTCATGACTT	G	A	0	0	0	0	1	1	0	0	0	0	0	1	0	0	0	0	0	0	0	0	0	1	0	0	0	0	0	0	0	0	0	0	0	1
59763	GAGCAGGAGA.GCCGGCTGAA	G	T	0	0	0	0	1	1	0	0	0	0	0	1	1	0	0	0	0	0	0	0	0	1	0	0	0	0	0	0	0	0	0	0	0	1
61899	CGTTACATTC.AACGAATGAG	A	G	0	0	0	0	1	1	0	0	0	0	0	1	0	0	0	0	0	0	0	0	0	1	0	0	0	0	0	0	0	0	0	0	0	1
63100	TTTCGTATAC.TGCTTTCAAT	T	C	0	0	0	0	1	1	0	0	0	0	0	1	0	0	0	0	0	0	0	0	0	1	0	0	0	0	0	0	0	0	0	0	0	1
64042	GAGATCGTCC.ACGTGGTGAA	A	G	0	0	0	0	0	0	0	0	0	0	0	0	0	0	0	0	0	0	0	1	0	0	0	0	0	0	0	0	0	0	0	0	0	0
64841	GGTGTTAAAA.ATATGCCTAA	A	G	0	0	0	0	1	1	0	0	0	0	0	1	0	0	0	0	0	0	0	0	0	1	0	0	0	0	0	0	0	0	0	0	0	1
65748	AGCAAACAAA.CATTGTGACA	C	A	0	0	0	0	0	0	0	0	0	0	0	0	0	0	0	0	0	0	0	0	0	1	0	0	0	0	0	0	0	0	0	0	0	0
67034	GAAGTTGATG.TAGTGGGTGA	T	C	0	0	1	1	0	0	1	1	1	0	1	0	0	0	0	0	1	1	0	0	1	0	1	1	1	1	0	0	1	0	0	0	0	0
67578	AAAGGTAGAT.GACTTTGTAA	G	A	0	0	0	0	0	0	0	0	0	0	0	0	0	0	0	0	0	0	0	0	0	1	0	0	0	0	0	0	0	0	0	0	0	0
69952	TTTACTTCTA.TCATCCCGTT	T	C	0	0	0	0	0	0	0	0	0	1	0	0	0	0	1	0	0	0	1	0	0	0	0	0	0	0	1	1	0	0	1	1	1	0
73836	CTTATGGCGC.TGAATTAGTA	T	A	0	0	0	0	0	0	0	0	0	0	0	0	0	1	0	0	0	0	0	0	0	0	0	0	0	0	0	0	0	0	0	0	0	0
74252	GCGTTCGAAT.ACGCAAGAAG	A	G	0	1	0	0	1	1	0	0	0	1	0	1	1	0	1	0	0	0	1	0	0	1	0	0	0	0	1	1	0	0	1	1	1	1
79892	GGTGGACAAG.TGGTAGCAGT	T	C	0	1	0	0	1	1	0	0	0	1	0	1	1	0	1	0	0	0	1	0	0	1	0	0	0	0	1	1	0	0	1	1	1	1
81943	TATGCCTCCT.ACAGGTGGAC	A	G	0	0	0	0	0	0	0	0	0	0	0	0	0	0	0	0	0	0	0	0	0	0	0	0	0	0	0	0	0	1	0	0	0	0
82072	TTCTCCAAAG.CTTTTTTTAT	C	T	0	1	0	0	1	1	0	0	0	0	0	1	1	0	0	0	0	0	0	0	0	1	0	0	0	0	0	0	0	0	0	0	0	1
87761	AATCGTGAAG.CTAAACTTAT	C	T	0	0	0	0	0	0	0	0	0	0	0	0	0	0	0	1	0	0	0	0	0	0	0	0	0	0	0	0	0	0	0	0	0	0
87986	GAAAGTGAAC.AATCTAGTAA	A	G	0	0	0	0	1	1	0	0	0	0	0	1	0	0	0	0	0	0	0	0	0	1	0	0	0	0	0	0	0	0	0	0	0	1
90391	TTCCTGAAAC.TTTACGAGAT	T	C	0	0	0	0	0	0	0	0	0	0	0	0	0	0	0	1	0	0	0	0	0	0	0	0	0	0	0	0	0	0	0	0	0	0
93584	GCTTCGTTTG.ACATTAGGAG	A	G	0	0	0	0	0	0	0	0	0	1	0	0	0	0	0	0	0	0	0	0	0	0	0	0	0	0	0	0	0	0	1	1	0	0
93736	TTGGATATAA.CGAGCAGATT	C	T	0	1	1	1	1	1	1	1	1	1	1	1	1	1	1	1	1	1	1	1	1	1	1	1	1	1	1	1	1	1	1	1	1	1
94155	GTTGTTACAA.TGTCCGAGGT	T	C	0	0	1	1	0	0	1	1	1	0	1	0	0	0	0	0	0	1	0	0	1	0	1	1	1	1	0	0	1	0	0	0	0	0
97289	AATTATAGAA.TGTGTTGACA	T	C	0	1	0	0	1	1	0	0	0	1	0	1	1	0	1	0	0	0	1	0	0	1	0	0	0	0	1	1	0	0	1	1	1	1
97988	TTTCAAACAC.ACCAAAACAA	A	G	0	1	1	1	1	1	1	1	1	1	1	1	1	1	1	1	1	1	1	1	1	1	1	1	1	1	1	1	1	1	1	1	1	1
99187	CTCGAAAAAG.GAGCCCATAA	G	C	0	1	0	0	1	1	0	0	0	1	0	1	1	0	1	0	0	0	1	0	0	1	0	0	0	0	1	1	0	0	1	1	1	1
99295	GTCATTTTGA.CTTACTCTGG	C	T	0	0	0	0	0	0	0	0	0	0	0	0	1	0	0	0	0	0	0	0	0	0	0	0	0	0	0	0	0	0	0	0	0	0
100329	AATTATCACA.TCAACCAATT	T	C	0	0	0	0	0	0	0	0	0	0	0	0	0	0	0	0	0	0	0	0	0	1	0	0	0	0	0	0	0	0	0	0	0	0
102439	TTGACGGTTA.CAACATTATT	C	T	0	0	1	1	0	0	1	1	1	0	1	0	0	0	0	0	0	1	0	0	1	0	1	1	1	1	0	0	1	0	0	0	0	0
103968	TGCGTTTAAC.GAACTTTTTC	G	A	0	0	0	0	1	1	0	0	0	0	0	1	0	0	0	0	0	0	0	0	0	1	0	0	0	0	0	0	0	0	0	0	0	1
107330	GTTGACAACA.CTCCAAAAGT	C	T	0	0	0	0	0	0	0	0	0	0	0	0	0	0	0	0	0	0	0	0	0	1	0	0	0	0	0	0	0	0	0	0	0	0
107960	ATTTAGTTCC.AGGTGGAGAG	A	G	0	0	0	0	1	1	0	0	0	0	0	1	0	0	0	0	0	0	0	0	0	1	0	0	0	0	0	0	0	0	0	0	0	1
108128	TAACATTATA.CAATGCCAAT	C	A	0	0	1	1	0	0	1	1	1	0	1	0	0	0	0	0	1	1	0	0	1	0	1	1	1	1	0	0	1	0	0	0	0	0
108179	TTTTTGTTTC.TCTTGGAAAA	T	C	0	0	0	0	0	0	0	0	0	0	0	0	0	0	0	1	0	0	0	0	0	0	0	0	0	0	0	0	0	0	0	0	0	0
111199	TATCTCTCGT.ATTTTACCAG	A	G	0	0	0	0	0	0	0	0	0	0	0	0	0	0	0	1	0	0	0	0	0	0	0	0	0	0	0	0	0	0	0	0	0	0
113528	GAACGAAGCA.TTACTTGCAT	T	C	0	0	0	0	0	0	0	0	0	1	0	0	0	0	0	0	0	0	0	0	0	0	0	0	0	0	0	0	0	0	1	1	0	0
113875	AAACGTCTCG.CATGCTTGAC	C	T	0	0	0	0	0	0	0	0	0	0	0	0	0	0	0	1	0	0	0	0	0	0	0	0	0	0	0	0	0	0	0	0	0	0
114706	ACGTAGAAGT.AGGGGAAGCG	A	G	0	0	0	0	0	0	0	0	0	0	0	0	0	0	0	0	0	0	0	0	0	0	0	0	0	0	0	0	0	0	1	1	0	0
127046	AAGGTATGCC.AATCGGTGCG	A	G	0	0	0	0	0	0	0	0	0	0	0	0	0	0	0	0	1	0	0	0	0	0	0	0	0	0	0	0	0	0	0	0	0	0
128597	GATCACTAAA.GCTGATAAAA	G	A	0	0	0	0	0	0	0	0	0	0	0	0	0	0	0	0	0	0	0	0	0	0	0	0	0	0	0	1	0	0	0	0	0	0
130948	AGGTAAATAG.TGCTGGTGTT	T	C	0	1	0	0	1	1	0	0	0	0	0	1	1	0	0	0	0	0	0	0	0	1	0	0	0	0	0	0	0	0	0	0	0	1
136589	AGATTACATT.CCAAAAAGTA	C	T	0	0	0	0	1	1	0	0	0	0	0	1	0	0	0	0	0	0	0	0	0	1	0	0	0	0	0	0	0	0	0	0	0	1
137240	TGCATAAAGG.AACGGTCTTT	A	G	0	0	0	0	0	0	0	0	0	0	0	0	0	0	0	1	0	0	0	0	0	0	0	0	0	0	0	0	0	0	0	0	0	0
139325	TTATTATTAA.CGCTGAGAAA	C	T	0	0	0	0	0	0	1	0	0	0	1	0	0	0	0	0	0	0	0	0	0	0	0	0	0	0	0	0	0	0	0	0	0	0
140737	TTTCAAATTA.TAAAATCGTG	T	C	0	1	0	0	1	1	0	0	0	1	0	1	1	0	1	0	0	0	1	0	0	1	0	0	0	0	1	1	0	0	1	1	1	1
142037	TGGAGCGTCT.GGGTGTAAAG	G	A	0	1	0	0	1	1	0	0	0	1	0	1	1	0	1	0	0	0	1	0	0	1	0	0	0	0	1	1	0	0	1	1	1	1
142972	AACTCAGGGT.CTTTAAAGAG	C	T	0	0	0	0	0	0	0	0	0	0	0	0	0	0	0	0	0	0	0	0	0	1	0	0	0	0	0	0	0	0	0	0	0	0
153084	GGGGCATATC.CAAAGGTGAA	C	T	0	0	0	0	1	1	0	0	0	0	0	0	0	0	0	0	0	0	0	0	0	0	0	0	0	0	0	0	0	0	0	0	0	0
155939	TCCTGATCCT.GATCCGGAAA	G	T	0	0	0	0	0	0	0	0	0	0	0	0	0	0	0	1	0	0	0	0	0	0	0	0	0	0	0	0	0	0	0	0	0	0
156615	AGCTCCGTAC.TTATTTGCTG	T	G	0	0	0	0	0	0	1	0	0	0	0	0	0	0	0	0	0	0	0	0	0	0	0	0	0	0	0	0	0	0	0	0	0	0
157516	TTTTTCTCAA.AGGAAATATT	A	G	0	1	0	0	1	1	0	0	0	1	0	1	1	0	1	0	0	0	1	0	0	1	0	0	0	0	1	1	0	0	1	1	1	1
157707	CAAACTAGCT.GTATAAGTAT	G	A	0	0	0	0	0	0	0	0	0	0	0	0	0	0	0	1	0	0	0	0	0	0	0	0	0	0	0	0	0	0	0	0	0	0
159055	GACCAGAAAT.CGCAGTTGCA	C	T	0	0	0	0	1	1	0	0	0	0	0	1	0	0	0	0	0	0	0	0	0	1	0	0	0	0	0	0	0	0	0	0	0	1
160162	ACAAGTTCCA.TAATATCGCC	T	G	0	0	0	0	0	0	0	0	0	0	0	1	0	0	0	0	0	0	0	0	0	0	0	0	0	0	0	0	0	0	0	0	0	0
160374	TTGTGCATAC.GTCATCCTGA	G	A	0	0	0	0	1	1	0	0	0	0	0	1	0	0	0	0	0	0	0	0	0	0	0	0	0	0	0	0	0	0	0	0	0	1
160584	GGCAATTCGA.CGTATTTCAC	C	T	0	1	0	0	1	1	0	0	0	1	0	1	1	0	1	0	0	0	1	0	0	1	0	0	0	0	1	1	0	0	1	1	1	1
162509	TCCATCGCCT.AGTGCATGGG	A	C	0	1	0	0	1	1	0	0	0	1	0	1	1	0	1	0	0	0	1	0	0	1	0	0	0	0	1	1	0	0	1	1	1	1
163027	TCCATACCTC.ACAGGGGAAC	A	G	0	1	0	0	1	1	0	0	0	1	0	1	1	0	1	1	0	0	1	1	0	1	0	0	0	0	1	1	0	1	1	1	1	1
163472	TTAGAAGATG.ATTATACACG	A	G	0	0	0	0	1	1	0	0	0	0	0	0	0	0	0	0	0	0	0	0	0	0	0	0	0	0	0	0	0	0	0	0	0	0
165761	GTTCTTATAT.CGGACCTAAT	C	T	0	0	0	0	0	0	0	0	0	0	0	0	0	0	0	0	0	0	0	0	1	0	0	0	0	0	0	0	0	0	0	0	0	0
166110	TGCACGTTGC.ATTTCTGCTT	A	G	0	0	0	0	0	0	0	0	0	0	0	0	0	0	0	0	0	0	0	0	0	1	0	0	0	0	0	0	0	0	0	0	0	0
166158	AGTTTTATCT.GGCCCTAAAG	G	A	0	0	0	0	0	0	0	0	0	0	0	0	0	0	0	0	0	0	0	0	0	1	0	0	0	0	0	0	0	0	0	0	0	0
170678	TGTTTAAGGG.AATCAAAGAA	A	G	0	0	0	0	0	0	0	0	0	0	0	0	0	0	0	0	0	0	0	0	0	0	0	0	0	0	0	0	0	0	0	0	1	0
173406	TGTTTTTTCT.ATTTATTTCC	A	G	0	0	0	0	0	0	0	0	0	0	0	0	0	0	0	0	0	0	0	0	0	0	0	0	0	0	0	0	0	0	0	0	0	1
176587	CGCTTTTTCT.GTCGCTTTTG	G	T	0	0	0	0	0	0	0	0	0	0	0	0	0	1	0	0	0	0	0	0	0	0	0	0	0	0	0	0	0	0	0	0	0	0
178761	AGGTAAAAAA.ACCTAATACA	A	C	0	1	0	0	1	1	0	0	0	1	0	1	1	0	1	0	0	0	1	0	0	1	0	0	0	0	1	1	0	0	1	1	1	1
180247	GTATGAGACG.CGAAATAATG	C	T	0	1	0	0	1	1	0	0	0	1	0	1	1	0	1	0	0	0	1	0	0	1	0	0	0	0	1	1	0	0	1	1	1	1
180681	ATCCAAAAGA.GAGATTTGTG	G	A	0	0	1	0	0	0	0	1	1	0	0	0	0	0	0	0	0	1	0	0	1	0	1	1	1	1	0	0	1	0	0	0	0	0
182106	AAAACCGAAA.CTTGAAGTCG	C	T	0	1	1	1	1	1	1	1	1	1	1	1	1	1	1	1	1	1	1	1	1	1	1	1	1	1	1	1	1	1	1	1	1	1
182717	CTTCCAATGC.GAAAATATTT	G	A	0	0	0	0	0	0	0	0	0	0	0	0	0	1	0	0	0	0	0	0	0	0	0	0	0	0	0	0	0	0	0	0	0	0
182775	TAAAAATGCG.CTGAGCGGAA	C	T	0	0	0	0	0	0	0	0	0	0	0	0	1	0	0	0	0	0	0	0	0	0	0	0	0	0	0	0	0	0	0	0	0	0
183652	TATTTTGGCA.CCGATTATAG	C	T	0	0	0	0	0	0	0	0	0	0	0	0	0	0	0	0	0	0	0	0	0	1	0	0	0	0	0	0	0	0	0	0	0	0
183785	GAAGAAAGAG.AAACAGGCGG	A	G	0	0	0	0	0	0	0	0	0	0	0	0	0	0	0	0	0	0	0	0	0	0	0	0	0	0	0	0	0	0	0	0	0	1
186882	TTGTATCGAA.TCCAATCGCA	T	A	0	0	0	0	1	1	0	0	0	0	0	1	0	0	0	0	0	0	0	0	0	1	0	0	0	0	0	0	0	0	0	0	0	1
187097	GTTGGGTTAG.TAGCAGCAGC	T	C	0	1	0	0	1	1	0	0	0	1	0	1	1	0	1	0	0	0	1	0	0	1	0	0	0	0	1	1	0	0	1	1	1	1
190687	CAGATACACA.ACATAAAAAA	A	G	0	0	0	0	0	0	0	0	0	0	0	0	0	1	0	0	0	0	0	0	0	0	0	0	0	0	0	0	0	0	0	0	0	0
193430	TTTCAGCTTG.CTTCATTGCT	C	T	0	0	0	0	0	0	0	0	0	0	0	0	0	0	0	0	0	0	0	0	0	0	0	0	0	0	0	0	0	0	0	0	1	0
194935	CGTTCCTCCC.AAAATGTGTT	A	T	0	1	1	1	1	1	1	1	1	1	1	1	1	1	1	1	1	1	1	1	1	1	1	1	1	1	1	1	1	1	1	1	1	1
195473	ATGCTTCCCA.TCGAGCTTTT	T	A	0	0	0	0	0	0	0	0	0	0	0	0	0	0	0	0	0	0	0	0	0	0	0	0	0	0	0	0	0	0	0	0	1	0
196096	AAGTTTGCAT.CTTTTTTATA	C	A	0	0	0	0	0	0	0	0	0	0	0	0	0	0	0	1	0	0	0	0	0	0	0	0	0	0	0	0	0	0	0	0	0	0
201038	AAAGCTGCCT.GAAGAGTTAG	G	T	0	1	0	0	1	1	0	0	0	1	0	1	1	0	1	0	0	0	1	0	0	1	0	0	0	0	1	1	0	0	1	1	1	1
204042	TCATGCGTAT.CCGCTCCTTT	C	T	0	0	0	0	1	1	0	0	0	0	0	1	0	0	0	0	0	0	0	0	0	1	0	0	0	0	0	0	0	0	0	0	0	1
213931	TTCTCCTAGT.GTATATTTAG	G	T	0	1	0	0	1	1	0	0	0	1	0	1	1	0	1	0	0	0	1	0	0	1	0	0	0	0	1	1	0	0	1	1	1	1
216178	AGGTGAATGA.GATGAAACGT	G	A	0	0	0	0	0	0	0	0	0	0	0	0	0	1	0	0	0	0	0	0	0	0	0	0	0	0	0	0	0	0	0	0	0	0
218157	TGAGGAGATT.GAAACCGAGT	G	A	0	0	1	1	0	0	1	1	1	0	1	0	0	0	0	0	1	1	0	0	1	0	1	1	1	1	0	0	1	0	0	0	0	0
219830	AGTTAATTCA.CAGGCGCTAA	C	T	0	0	0	0	0	0	0	0	0	0	0	0	0	0	0	0	1	0	0	0	0	0	0	0	0	0	0	0	0	0	0	0	0	0
226778	TTTTCGATTG.GTTTTAAGTA	G	T	0	1	0	0	1	1	0	0	0	0	0	1	1	0	0	0	0	0	0	0	0	1	0	0	0	0	0	0	0	0	0	0	0	1
231058	GCATGTTGCC.ATTGCATTTT	A	G	0	1	0	0	1	1	0	0	0	1	0	1	1	0	1	0	0	0	1	0	0	1	0	0	0	0	1	1	0	0	1	1	1	1
232293	TTTCCCATTA.CTACATGGAC	C	T	0	0	0	0	0	0	0	0	0	0	0	0	0	0	0	0	0	0	0	0	0	0	0	0	0	1	0	0	0	0	0	0	0	0
232887	TAACGCGAGC.TGATTTCTTC	T	G	0	0	0	0	0	0	0	0	0	0	0	0	1	0	0	0	0	0	0	0	0	0	0	0	0	0	0	0	0	0	0	0	0	0
233026	AGAGCTAATT.CGTTTAGCAA	C	T	0	0	1	1	0	0	1	1	1	0	1	0	0	0	0	0	0	1	0	0	1	0	1	1	1	1	0	0	1	0	0	0	0	0
233823	GAGACGAGCC.ATTATTAACG	A	G	0	0	0	0	0	0	0	0	0	0	0	0	0	0	0	1	0	0	0	0	0	0	0	0	0	0	0	0	0	0	0	0	0	0
236858	TTTTGTTGTA.CTCAATTCAC	C	T	0	0	0	0	0	0	0	0	0	0	0	0	0	0	0	0	1	0	0	0	0	0	0	0	0	0	0	0	0	0	0	0	0	0
237521	CCACCAATGA.CCAATCCTGT	C	T	0	1	0	0	1	1	0	0	0	1	0	1	1	0	1	0	0	0	1	0	0	1	0	0	0	0	1	1	0	0	1	1	1	1
243353	AGTAGAGACA.GCAGTTAACC	G	A	0	0	0	0	0	0	0	0	0	0	0	0	0	1	0	0	0	0	0	0	0	0	0	0	0	0	0	0	0	0	0	0	0	0
243844	ATTTAAAACG.TGGTATGGAA	T	A	0	0	0	0	0	0	0	0	0	0	0	0	0	0	0	0	0	0	1	0	0	0	0	0	0	0	0	0	0	0	0	0	0	0
243867	GAAGGAACAG.CACGTAACGT	C	T	0	1	1	1	1	1	1	1	1	1	1	1	1	1	1	1	1	1	1	1	1	1	1	1	1	1	1	1	1	1	1	1	1	1
244369	GGGTATATGT.ACTATTTAAT	A	G	0	1	0	0	1	1	0	0	0	1	0	1	1	0	1	0	0	0	1	0	0	1	0	0	0	0	1	1	0	0	1	1	1	1
253069	AACGTTTTGG.CGGAGTTGTA	C	T	0	0	0	0	0	0	0	0	0	1	0	0	0	0	1	0	0	0	0	0	0	0	0	0	0	0	1	0	0	0	1	1	1	0
256572	TTCCACAAGC.CACTGCTAAG	C	T	0	1	0	0	1	1	0	0	0	1	0	1	1	0	1	0	0	0	1	0	0	1	0	0	0	0	1	1	0	0	1	1	1	1
257099	GTGTCAGACA.ATATAAGAAT	A	G	0	0	0	0	1	1	0	0	0	0	0	1	0	0	0	0	0	0	0	0	0	1	0	0	0	0	0	0	0	0	0	0	0	1
259567	TCTTACCAGT.ATTAGAGCAA	A	G	0	0	0	0	1	1	0	0	0	0	0	1	0	0	0	0	0	0	0	0	0	0	0	0	0	0	0	0	0	0	0	0	0	1
260473	GCGGCATGGG.CATGGGCGGT	C	T	0	0	0	0	0	0	0	0	0	0	0	0	0	0	0	0	0	0	0	0	0	0	0	0	0	0	0	0	1	0	0	0	0	0
263928	GGATCTTGAT.GGTTTCATCT	G	A	0	1	0	0	1	1	0	0	0	1	0	1	1	0	1	0	0	0	1	0	0	1	0	0	0	0	1	1	0	0	1	1	1	1
264418	AGAAGAAGGA.TTACGTTTAC	T	C	0	0	0	0	1	1	0	0	0	0	0	1	0	0	0	0	0	0	0	0	0	1	0	0	0	0	0	0	0	0	0	0	0	1
285038	TCTATTGTTT.TAATAATAGC	T	A	0	0	0	0	0	0	0	0	0	0	0	0	0	0	0	0	0	0	0	0	0	0	0	0	0	0	1	0	0	0	0	0	0	0
285618	AGATAGTAGA.GCCGGCTCTA	G	A	0	0	0	0	0	0	0	0	0	0	0	0	0	0	0	1	0	0	0	0	0	0	0	0	0	0	0	0	0	0	0	0	0	0
285634	TCTAGAGAAG.CCAGGGTATA	C	T	0	0	0	0	0	0	0	0	0	0	0	0	0	0	0	0	0	0	0	0	1	0	0	0	0	0	0	0	0	0	0	0	0	0
285687	CTTGACGGTA.TGTTAAATCG	T	C	0	1	0	0	1	1	0	0	0	1	0	1	1	0	1	0	0	0	1	0	0	1	0	0	0	0	1	1	0	0	1	1	1	1
288569	CCTCAGACCT.TTTTGCTTTA	T	G	0	0	0	0	0	0	0	0	0	0	0	0	0	0	0	1	0	0	0	0	0	0	0	0	0	0	0	0	0	0	0	0	0	0
289122	TTTCTTCTTT.ATTTGTGTGA	A	G	0	0	0	0	0	0	0	0	0	0	0	0	0	0	0	0	0	0	0	0	0	0	0	0	0	0	0	0	0	0	1	1	0	0
294999	CCCAAACAAT.TCTTATAATA	T	G	0	1	0	0	1	1	0	0	0	1	0	1	1	0	1	0	0	0	1	0	0	1	0	0	0	0	1	1	0	0	1	1	1	1
295261	CGAACGTTAT.TGATTAGTAA	T	C	0	1	0	0	1	1	0	0	0	1	0	1	1	0	1	0	0	0	1	0	0	1	0	0	0	0	1	1	0	0	1	1	1	1
296840	GGCGCCAAGA.CCTCACAATT	C	T	0	0	0	0	0	0	0	0	0	0	0	0	0	0	0	0	0	0	0	0	0	0	0	0	0	0	0	0	0	0	1	1	0	0
299074	TCGCAAGCTG.TCGTGTAAGA	T	C	0	0	0	0	0	0	0	0	0	0	0	0	0	0	0	1	0	0	0	0	0	0	0	0	0	0	0	0	0	0	0	0	0	0
300025	AAATCGCATT.TCGTTACGTA	T	C	0	1	0	0	1	1	0	0	0	1	0	1	1	0	1	0	0	0	1	0	0	1	0	0	0	0	1	1	0	0	1	1	1	1
304427	AAATTGTAAC.AGGTGAAAAA	A	G	0	0	0	0	0	0	0	1	0	0	0	0	0	0	0	0	0	0	0	0	0	0	0	0	0	0	0	0	0	0	0	0	0	0
304460	ACGTATTAAT.CGGCTTAGCA	C	T	0	1	0	0	1	1	0	0	0	1	0	1	1	0	1	0	0	0	1	0	0	1	0	0	0	0	1	1	0	0	1	1	1	1
311080	GCGAAGGAAA.TGGCGCAACA	T	A	0	1	0	0	0	0	0	0	0	0	0	0	0	0	0	0	0	0	0	0	0	0	0	0	0	0	0	0	0	0	0	0	0	0
313323	CGGTACAGTT.ATAAGTGTAA	A	G	0	1	0	0	1	1	0	0	0	1	0	1	1	0	1	0	0	0	1	0	0	1	0	0	0	0	1	1	0	0	1	1	1	1
315504	TATTAAGCCT.TGGCCTACTT	T	C	0	0	0	0	0	0	0	0	0	0	0	0	0	0	0	0	0	0	0	0	0	1	0	0	0	0	0	0	0	0	0	0	0	0
317219	TTTACGATGG.ATTTTTTGGA	A	G	0	0	0	0	0	0	0	0	0	0	0	0	0	1	0	0	0	0	0	0	0	0	0	0	0	0	0	0	0	0	0	0	0	0
317464	TATGTAAGAG.CTTTATTTTT	C	T	0	0	0	0	0	0	0	0	0	0	0	0	0	0	0	0	0	1	0	0	0	0	0	0	0	0	0	0	0	0	0	0	0	0
317808	ATTAATTATT.GGGGGAGAAA	G	A	0	0	1	1	0	0	1	1	1	0	1	0	0	0	0	0	1	1	0	0	1	0	1	1	1	1	0	0	1	0	0	0	0	0
319767	GAAAATCTAT.GGTTTGACAA	G	A	0	0	0	0	0	0	0	0	0	0	0	0	0	0	0	1	0	0	0	0	0	0	0	0	0	0	0	0	0	0	0	0	0	0
321935	ATATTCGCTA.CAATTCTTGG	C	T	0	1	0	0	0	0	0	0	0	0	0	0	0	0	0	0	0	0	0	0	0	0	0	0	0	0	0	0	0	0	0	0	0	0
323707	ATGAAAACTG.TGGATATTAC	T	C	0	1	0	0	1	1	0	0	0	1	0	1	1	0	1	1	0	0	1	1	0	1	0	0	0	0	1	1	0	1	1	1	1	1
326350	TAGTGTAAAA.TGATACTATT	T	G	0	1	0	0	1	1	0	0	0	1	0	1	1	0	1	1	0	0	1	0	0	1	0	0	0	0	1	1	0	0	1	1	1	1
330081	TTGTTGTGAG.GAAATAGATG	G	A	0	0	0	0	0	0	0	0	0	0	0	0	0	1	0	0	0	0	0	0	0	0	0	0	0	0	0	0	0	0	0	0	0	0
332628	GTTGAGAATG.CGGTGAAAAT	C	T	0	0	0	0	0	0	0	0	0	0	0	0	0	0	0	0	0	0	0	0	0	0	0	0	0	0	0	0	0	0	1	1	0	0
337241	TGAGAACCTT.TATCTGTTTC	T	C	0	1	1	1	1	1	1	1	1	1	1	1	1	1	1	1	1	1	1	1	1	1	1	1	1	1	1	1	1	1	1	1	1	1
339222	AGAAATTTTA.CCTTGTTCTT	C	T	0	0	0	0	1	1	0	0	0	0	0	1	0	0	0	0	0	0	0	0	0	0	0	0	0	0	0	0	0	0	0	0	0	1
339240	TTGCACAGTC.TCTGCTTGTT	T	A	0	1	0	0	1	1	0	0	0	0	0	1	1	0	0	0	0	0	0	0	0	1	0	0	0	0	0	0	0	0	0	0	0	1
344615	GAACTTGCTG.AAAAATACGG	A	G	0	0	0	0	0	0	0	0	0	0	0	1	0	0	0	0	0	0	0	0	0	0	0	0	0	0	0	0	0	0	0	0	0	0
346582	AAAGCGGTAA.ATGATATAAT	A	C	0	0	0	0	0	0	0	0	0	0	0	0	0	0	0	0	0	0	0	1	0	0	0	0	0	0	0	0	0	0	0	0	0	0
352432	AGGAGAATGT.AGCTTTGAAA	A	G	0	1	0	0	1	1	0	0	0	1	0	1	1	0	1	0	0	0	1	0	0	1	0	0	0	0	1	1	0	0	1	1	1	1
356764	TTCTTAGAAG.TTTTCTTTTT	T	A	0	0	0	0	0	0	0	0	0	0	0	0	0	0	0	0	0	0	0	0	0	0	0	0	0	0	0	0	0	0	0	0	1	0
358693	CATAGGGAAG.ATGAAGAAAT	A	C	0	1	0	0	1	1	0	0	0	1	0	1	1	0	1	0	0	0	1	0	0	1	0	0	0	0	1	1	0	0	1	1	1	1
359536	GGTTTAGATT.GTTATGAAAC	G	A	0	1	1	1	1	1	1	1	1	1	1	1	1	1	1	1	1	1	1	1	1	1	1	1	1	1	1	1	1	1	1	1	1	1
360245	ATGTCTTGGA.CCTACTAAAG	C	T	0	0	0	0	0	0	0	0	0	0	0	0	0	0	0	0	0	1	0	0	0	0	0	0	0	0	0	0	0	0	0	0	0	0
364527	GTAAATGGGG.TTTTTCCTGT	T	G	0	1	0	0	1	1	0	0	0	1	0	1	1	0	1	1	0	0	1	1	0	1	0	0	0	0	1	1	0	1	1	1	1	1
365960	TTTCAAATAT.CGTTGGGTGA	C	T	0	1	0	0	1	1	0	0	0	1	0	1	1	0	1	0	0	0	1	0	0	1	0	0	0	0	1	1	0	0	1	1	1	1
367738	ATTAAAGGGG.TTTTGTTGGT	T	C	0	0	0	0	1	1	0	0	0	0	0	1	0	0	0	0	0	0	0	0	0	0	0	0	0	0	0	0	0	0	0	0	0	1
368154	TTTAATCGGC.TTTCAACTTA	T	G	0	0	0	0	1	1	0	0	0	0	0	1	0	0	0	0	0	0	0	0	0	0	0	0	0	0	0	0	0	0	0	0	0	1
370061	GAAATTGAGG.AGAAATTAAA	A	G	0	0	0	0	0	0	0	0	0	0	0	0	0	0	0	0	0	0	0	0	0	0	0	0	0	0	0	0	0	0	1	1	0	0
370325	ATGCTCTTGC.AAAAGCACCA	A	G	0	1	0	0	1	1	0	0	0	1	0	1	1	0	1	0	0	0	1	0	0	1	0	0	0	0	1	1	0	0	1	1	1	1
372205	GCCATGTCTC.CATTCAATAT	C	G	0	0	1	1	0	0	1	1	1	0	1	0	0	0	0	0	1	1	0	0	1	0	1	1	1	1	0	0	1	0	0	0	0	0
376300	CTCCTGATTT.AGAACAATTT	A	G	0	0	0	0	0	0	0	0	0	0	0	0	0	0	0	0	0	0	0	0	1	0	0	0	0	0	0	0	0	0	0	0	0	0
376628	CTAGGTCATA.AAACTTATTG	A	G	0	1	0	0	1	1	0	0	0	1	0	1	1	0	1	0	0	0	1	0	0	1	0	0	0	0	1	1	0	0	1	1	1	1
381578	AACATATGAC.CAAATTCATG	C	T	0	0	0	0	0	0	0	1	0	0	0	0	0	0	0	0	0	0	0	0	0	0	0	0	0	0	0	0	0	0	0	0	0	0
382390	ACATTATTTA.CATATTATAT	C	T	0	1	0	0	0	0	0	0	0	0	0	0	0	0	0	0	0	0	0	0	0	0	0	0	0	0	0	0	0	0	0	0	0	0
384224	GTATAAGTCA.CCTAATGATG	C	T	0	0	1	1	0	0	1	1	1	0	1	0	0	0	0	0	1	1	0	0	1	0	1	1	1	1	0	0	1	0	0	0	0	0
387637	GTACGATGTC.GTCGCATTGC	G	A	0	1	1	1	1	1	1	1	1	1	1	1	1	1	1	1	1	1	1	1	1	1	1	1	1	1	1	1	1	1	1	1	1	1
393116	AGGTGTTTGC.ACACGGCCAC	A	G	0	1	0	0	1	1	0	0	0	1	0	1	1	0	1	0	0	0	1	0	0	1	0	0	0	0	1	1	0	0	1	1	1	1
395228	AGGAATTACT.TCTGTTCGTG	T	G	0	0	0	0	0	0	0	0	0	0	0	0	0	0	0	0	1	0	0	0	0	0	0	0	0	0	0	0	0	0	0	0	0	0
398857	ATGGAAGCAT.CAGCAAAAGA	C	T	0	0	0	0	1	1	0	0	0	0	0	1	0	0	0	0	0	0	0	0	0	1	0	0	0	0	0	0	0	0	0	0	0	1
401649	ATATTAGTGC.TTCTATACGA	T	C	0	0	0	0	0	0	0	0	0	0	0	0	0	0	0	0	0	0	0	0	0	1	0	0	0	0	0	0	0	0	0	0	0	0
401881	TGAAGGGAAG.CCGAAAAAAC	C	T	0	0	1	0	0	0	0	1	1	0	0	0	0	0	0	0	0	1	0	0	1	0	1	1	1	1	0	0	1	0	0	0	0	0
404387	AATGAAAATA.ATTCCTATAT	A	T	0	0	0	1	0	0	0	0	0	0	0	0	0	0	0	0	0	0	0	0	0	0	0	0	0	0	0	0	0	0	0	0	0	0
404435	GACAATAGAG.GTTAAAGGAA	G	C	0	1	1	1	1	1	1	1	1	1	1	1	1	1	1	1	1	1	1	1	1	1	1	1	1	1	1	1	1	1	1	1	1	1
404486	AACTTCATAT.TGGAAACTAA	T	C	0	0	0	0	0	0	0	0	0	1	0	0	0	0	0	0	0	0	0	0	0	0	0	0	0	0	0	0	0	0	1	1	0	0
404778	TTTAGAATCC.CAAACTTGTG	C	T	0	0	0	0	1	1	0	0	0	0	0	1	0	0	0	0	0	0	0	0	0	1	0	0	0	0	0	0	0	0	0	0	0	1
406142	TAGACCAAGT.CCAGCCACCA	C	T	0	1	0	0	1	1	0	0	0	1	0	1	1	0	1	0	0	0	1	0	0	1	0	0	0	0	1	1	0	0	1	1	1	1
419289	TCTTATGACG.GTGGATCAGA	G	A	0	1	0	0	1	1	0	0	0	1	0	1	1	0	1	0	0	0	1	0	0	1	0	0	0	0	1	1	0	0	1	1	1	1
422826	TGAAAAAATC.GATTGGTACG	G	A	0	1	1	1	1	1	1	1	1	1	1	1	1	1	1	1	1	1	1	1	1	1	1	1	1	1	1	1	1	1	1	1	1	1
423357	GGAACATTAT.TTCAAGAGGT	T	C	0	0	0	0	0	0	0	0	0	0	0	0	0	0	0	0	0	0	0	0	0	0	0	0	0	0	0	1	0	0	0	0	0	0
426037	CCATAAAGAG.CGTTTTTGTT	C	T	0	0	0	0	0	0	0	0	0	0	0	0	0	0	0	0	1	0	0	0	0	0	0	0	0	0	0	0	0	0	0	0	0	0
426177	AATTGCTCAT.AAGTAAGCAC	A	G	0	0	0	0	0	0	0	0	0	1	0	0	0	0	1	0	0	0	1	0	0	0	0	0	0	0	1	1	0	0	1	1	1	0
427895	ATGATGTAGC.GGGCTTGGCA	G	T	0	0	0	0	0	0	0	0	0	0	0	0	0	0	1	0	0	0	0	0	0	0	0	0	0	0	0	0	0	0	0	0	1	0
433277	GTAAAAAGGG.GTATTGGTTT	G	T	0	1	1	1	1	1	1	1	1	1	1	1	1	1	1	1	1	1	1	1	1	1	1	1	1	1	1	1	1	1	1	1	1	1
433758	CTTAACGTTG.CTAATGTTTG	C	T	0	0	0	0	0	0	0	0	0	0	0	0	0	0	0	0	0	1	0	0	0	0	0	0	0	0	0	0	0	0	0	0	0	0
437778	AACGAACCGT.CGTAGCGACA	C	T	0	1	0	0	0	0	0	0	0	0	0	0	0	0	0	0	0	0	0	0	0	0	0	0	0	0	0	0	0	0	0	0	0	0
439686	TAAAAATAAA.GTAAATATTG	G	A	0	0	0	0	0	0	0	0	0	0	0	0	0	0	0	1	0	0	0	0	0	0	0	0	0	0	0	0	0	0	0	0	0	0
441647	GATTTGAGTG.GGAACGCCTC	G	C	0	1	1	1	1	1	1	1	1	1	1	1	1	0	1	1	1	1	1	1	1	1	1	1	1	1	1	1	1	1	1	1	1	1
449615	CTATATATGG.TCGTTTAACT	T	G	0	1	0	0	1	1	0	0	0	1	0	1	1	0	1	0	0	0	1	0	0	1	0	0	0	0	1	1	0	0	1	1	1	1
449659	ATGGTTTCTG.GAAATAAATC	G	A	0	1	0	0	1	1	0	0	0	1	0	1	1	0	1	0	0	0	1	0	0	1	0	0	0	0	1	1	0	0	1	1	1	1
450352	TTTAAGAGAA.GCTATGGAAG	G	T	0	0	0	0	0	0	0	0	0	0	0	0	0	0	0	0	0	0	0	0	0	0	0	0	1	0	0	0	0	0	0	0	0	0
451584	TCCAAAAATA.CACAAAAGAG	C	T	0	1	0	0	1	1	0	0	0	1	0	1	1	0	1	1	0	0	1	1	0	1	0	0	0	0	1	1	0	1	1	1	1	1
451665	GTTTTAGAGA.ACAAGGAAAC	A	G	0	0	0	0	0	0	0	0	1	0	0	0	0	0	0	0	0	0	0	0	0	0	0	0	0	0	0	0	0	0	0	0	0	0
452224	AAGTTGTTGA.CGATAAAAAA	C	A	0	0	1	0	0	0	0	0	0	0	0	0	0	0	0	0	0	0	0	0	0	0	0	0	0	0	0	0	0	0	0	0	0	0
452501	TGATAAAAAA.TTTATCATTT	T	A	0	0	0	0	1	1	0	0	0	0	0	1	0	0	0	0	0	0	0	0	0	1	0	0	0	0	0	0	0	0	0	0	0	1
454121	CACTAGATAA.CGGAAAACCA	C	A	0	0	0	0	0	0	0	0	0	0	0	0	0	0	0	0	0	0	0	0	0	0	0	0	0	0	0	1	0	0	0	0	0	0
454306	CAAGTAAAAG.ATGCATGTGA	A	G	0	0	0	0	0	0	0	0	0	0	0	0	0	0	0	1	0	0	0	0	0	0	0	0	0	0	0	0	0	0	0	0	0	0
454787	ATAACGTGAA.GACATTAAAA	G	A	0	0	0	0	1	1	0	0	0	0	0	1	0	0	0	0	0	0	0	0	0	1	0	0	0	0	0	0	0	0	0	0	0	1
455787	TGGCAAAGCG.ACAGCAAGCG	A	G	0	0	0	0	0	0	0	0	0	0	0	0	0	1	0	0	0	0	0	0	0	0	0	0	0	0	0	0	0	0	0	0	0	0
456036	CTTGGCAAGG.CGGGAAAGTT	C	T	0	0	0	0	1	1	0	0	0	0	0	1	0	0	0	0	0	0	0	0	0	1	0	0	0	0	0	0	0	0	0	0	0	1
456089	AAATAACTGG.AGATGCGATT	A	G	0	0	0	0	1	1	0	0	0	0	0	1	0	0	0	0	0	0	0	0	0	1	0	0	0	0	0	0	0	0	0	0	0	1
456185	ATCCAAGCTA.CGAAGTGCAT	C	T	0	0	0	0	1	1	0	0	0	0	0	1	0	0	0	0	0	0	0	0	0	1	0	0	0	0	0	0	0	0	0	0	0	1
456197	AAGTGCATTT.TTACGATAAA	T	C	0	0	0	0	1	1	0	0	0	0	0	1	0	0	0	0	0	0	0	0	0	1	0	0	0	0	0	0	0	0	0	0	0	1
456233	TGGATTGTTT.CGATGCTAAG	C	T	0	0	0	0	1	1	0	0	0	0	0	1	0	0	0	0	0	0	0	0	0	1	0	0	0	0	0	0	0	0	0	0	0	1
462117	GTGCTGGAAG.CATCCAAAGA	C	T	0	0	0	0	0	0	0	0	0	0	0	0	0	1	0	0	0	0	0	0	0	0	0	0	0	0	0	0	0	0	0	0	0	0
462416	TTAATACGGG.TCTTAGAATC	T	G	0	0	0	0	0	0	0	0	0	1	0	0	0	0	0	0	0	0	0	0	0	0	0	0	0	0	0	0	0	0	1	1	0	0
463514	AATTCAGGCA.TGGGTTATGT	T	A	0	1	0	0	1	1	0	0	0	1	0	1	1	0	1	0	0	0	1	0	0	1	0	0	0	0	1	1	0	0	1	1	1	1
463802	GTCGCCTGGT.CATATTAAGA	C	T	0	1	0	0	1	1	0	0	0	1	0	1	1	0	1	0	0	0	1	0	0	1	0	0	0	0	1	1	0	0	1	1	1	1
464364	CAAGAGCCAT.ATGAAAGGGA	A	G	0	0	0	0	0	0	0	0	0	0	0	0	0	0	1	0	0	0	0	0	0	0	0	0	0	0	0	0	0	0	0	0	1	0
464401	GTTATATTGC.TATGAATAAA	T	C	0	0	0	0	0	0	0	0	0	0	0	0	0	0	0	0	0	0	0	0	0	0	0	0	0	0	0	0	0	0	1	1	0	0
464732	GGGAAATGGG.CTGGAAAACC	C	T	0	1	0	0	1	1	0	0	0	1	0	1	1	0	1	0	0	0	1	0	0	1	0	0	0	0	1	1	0	0	1	1	1	1
471274	TAATTAGATG.AAAAAAACAA	A	G	0	1	0	0	1	1	0	0	0	1	0	1	1	0	1	0	0	0	1	0	0	1	0	0	0	0	1	1	0	0	1	1	1	1
471707	TTGCTCTTTG.TTATTCATGC	T	C	0	1	0	0	1	1	0	0	0	1	0	1	1	0	1	0	0	0	1	0	0	1	0	0	0	0	1	1	0	0	1	1	1	1
477179	CAATGTTTAA.ACTAAAGGCA	A	T	0	1	1	1	1	1	1	1	1	1	1	1	1	1	1	1	1	1	1	1	1	1	1	1	1	1	1	1	1	1	1	1	1	1
479513	TAACAGGAAG.AACGGTCATG	A	G	0	0	0	0	0	0	0	0	0	0	0	0	0	0	0	0	0	1	0	0	0	0	0	0	0	0	0	0	0	0	0	0	0	0
481281	TTGAGGACCC.AAAAACGCTT	A	G	0	0	0	0	0	0	0	0	0	0	0	0	0	0	0	0	0	0	0	0	0	0	0	0	0	0	0	0	0	0	1	1	0	0
482186	ATACACAAGG.CGGATTAAAA	C	T	0	0	0	0	0	0	0	0	0	0	0	0	0	0	0	0	0	0	0	0	0	1	0	0	0	0	0	0	0	0	0	0	0	0
483674	CTGAAACGGG.TAATGTACCT	T	C	0	1	0	0	1	1	0	0	0	1	0	1	1	0	1	0	0	0	1	0	0	1	0	0	0	0	1	1	0	0	1	1	1	1
484039	CGGCTTTTTT.ATTGCAAATC	A	G	0	0	0	0	0	0	0	0	0	0	0	0	0	0	0	0	0	0	0	0	0	0	0	0	0	0	0	0	0	1	0	0	0	0
484126	TCAACATGGA.ACCTTTCACC	A	G	0	0	0	0	1	0	0	0	0	0	0	0	0	0	0	0	0	0	0	0	0	0	0	0	0	0	0	0	0	0	0	0	0	0
489787	CTATTCAGCT.ATTACAAGAA	A	G	0	0	1	1	0	0	1	1	1	0	1	0	0	0	0	0	1	1	0	0	1	0	1	1	1	1	0	0	1	0	0	0	0	0
491169	TCTTTTCTTT.ATTAATGTGA	A	G	0	1	0	0	1	1	0	0	0	0	0	1	1	0	0	0	0	0	0	0	0	1	0	0	0	0	0	0	0	0	0	0	0	1
492222	ACGTACTTTT.CTCCATACTA	C	T	0	0	0	0	0	0	0	0	1	0	0	0	0	0	0	0	0	0	0	0	0	0	0	0	0	0	0	0	0	0	0	0	0	0
496720	GAAGGTAAGC.GGACAACCGT	G	A	0	0	0	0	0	0	0	0	0	0	0	0	0	0	0	0	0	0	0	0	0	0	0	1	0	0	0	0	0	0	0	0	0	0
497650	TGGACAGTTA.ACGGGTGTTA	A	G	0	0	0	0	0	0	0	0	0	0	0	0	0	1	0	0	0	0	0	0	0	0	0	0	0	0	0	0	0	0	0	0	0	0
500593	ATTTCTTCGG.CAAAATTTGG	C	A	0	1	0	0	1	1	0	0	0	1	0	1	1	0	1	0	0	0	1	0	0	1	0	0	0	0	1	1	0	0	1	1	1	1
503449	TTTAAAATGA.GGTTAACACT	G	A	0	1	0	0	1	1	0	0	0	1	0	1	1	0	1	0	0	0	1	0	0	1	0	0	0	0	1	1	0	0	1	1	1	1
507075	TGATAAAAAA.CCCCAAGGTT	C	A	0	0	0	0	0	0	0	0	0	0	0	0	0	0	0	1	0	0	0	0	0	0	0	0	0	0	0	0	0	0	0	0	0	0
507392	ATTGTTATTA.ATACCTTTCC	A	C	0	0	0	0	0	0	0	0	0	0	0	0	0	0	0	1	0	0	0	0	0	0	0	0	0	0	0	0	0	0	0	0	0	0
508361	CACATTATCC.ACAATTTTTA	A	G	0	1	0	0	0	0	0	0	0	0	0	0	0	0	0	0	0	0	0	0	0	0	0	0	0	0	0	0	0	0	0	0	0	0
508840	CTTCTTTTAA.GTGATGTGCA	G	A	0	0	1	1	0	0	1	1	1	0	1	0	0	0	0	0	0	1	0	0	1	0	1	1	1	1	0	0	1	0	0	0	0	0
510503	TATGTGGTGT.TGAAACTTCA	T	C	0	0	1	1	0	0	1	1	1	0	1	0	0	0	0	0	1	1	0	0	1	0	1	1	1	1	0	0	1	0	0	0	0	0
511175	TATGATGAAA.TCAATCATGG	T	C	0	0	0	0	1	1	0	0	0	0	0	1	0	0	0	0	0	0	0	0	0	1	0	0	0	0	0	0	0	0	0	0	0	1
512319	GTGTTCAGGA.TCTAATTATT	T	C	0	0	1	0	0	0	0	0	0	0	0	0	0	0	0	0	0	0	0	0	0	0	0	0	0	0	0	0	0	0	0	0	0	0
515111	TTTGGGTTTC.GGAAATTATG	G	A	0	1	1	1	1	1	1	1	1	1	1	1	1	1	1	1	1	1	1	1	1	1	1	1	1	1	1	1	1	1	1	1	1	1
515711	TTGTTGCAGG.AGTACTTCAA	A	G	0	0	0	0	0	0	0	0	0	0	0	0	0	1	0	0	0	0	0	0	0	0	0	0	0	0	0	0	0	0	0	0	0	0
517043	TGAAATGAGC.GAAAAGGATA	G	A	0	0	1	1	0	0	1	1	1	0	1	0	0	0	0	0	0	1	0	0	1	0	1	1	1	1	0	0	1	0	0	0	0	0
517633	TATTTTCATG.AAAACTATTG	A	C	0	1	0	0	1	1	0	0	0	1	0	1	1	0	1	0	0	0	1	0	0	1	0	0	0	0	1	1	0	0	1	1	1	1
519537	TGAAGCGACT.CCCGCTTTAG	C	T	0	1	0	0	1	1	0	0	0	1	0	1	1	0	1	1	0	0	1	1	0	1	0	0	0	0	1	1	0	1	1	1	1	1
524534	GGTCGAAGTC.CAAGGGAATC	C	T	0	0	0	0	0	0	0	0	0	0	0	0	0	0	0	0	0	0	0	1	0	0	0	0	0	0	0	0	0	0	0	0	0	0
525603	TCTTGTAAAA.GTTAGAATAA	G	A	0	0	0	0	0	0	0	0	0	0	0	0	0	0	0	0	0	0	0	0	0	1	0	0	0	0	0	0	0	0	0	0	0	0
528347	TTTATAGCGG.TAAAGAGAAT	T	A	0	1	0	0	1	1	0	0	0	1	0	1	1	0	1	0	0	0	1	0	0	1	0	0	0	0	1	1	0	0	1	1	1	1
531043	ATAATAATCC.GTATAGAATC	G	A	0	0	0	0	0	0	0	0	0	0	0	0	1	0	0	0	0	0	0	0	0	0	0	0	0	0	0	0	0	0	0	0	0	0
542163	ATTGTGACAA.ATTGTGACAC	A	G	0	0	0	0	1	1	0	0	0	0	0	1	0	0	0	0	0	0	0	0	0	1	0	0	0	0	0	0	0	0	0	0	0	1
543941	ATTTGTCCTA.CAGGTGCTTT	C	T	0	0	0	0	0	0	0	0	0	0	0	0	0	1	0	0	0	0	0	0	0	0	0	0	0	0	0	0	0	0	0	0	0	0
545558	GCAACTGGAA.CAGAATTACA	C	T	0	0	0	0	0	0	0	0	0	1	0	0	0	0	1	0	0	0	1	0	0	0	0	0	0	0	1	1	0	0	1	1	1	0
551400	GATTATGGGG.TAACATCGAT	T	C	0	1	1	1	1	1	1	1	1	1	1	1	1	1	1	1	1	1	1	1	1	1	1	1	1	1	1	1	1	1	1	1	1	1
551683	TCATACGGAG.GCAAAAGTAG	G	A	0	0	0	0	0	0	0	0	0	0	0	0	0	0	0	0	0	0	0	0	0	1	0	0	0	0	0	0	0	0	0	0	0	0
552974	CACAACTAAA.ACGTTTAAAA	A	G	0	1	0	0	1	1	0	0	0	1	0	1	1	0	1	0	0	0	1	0	0	1	0	0	0	0	1	1	0	0	1	1	1	1
555139	GAGCCAACAA.CAGAAGTTGA	C	A	0	0	0	0	0	0	0	0	0	0	0	0	0	1	0	0	0	0	0	0	0	0	0	0	0	0	0	0	0	0	0	0	0	0
555844	TATATGGGGA.CCGTTTATTA	C	T	0	0	0	0	1	1	0	0	0	0	0	1	0	0	0	0	0	0	0	0	0	1	0	0	0	0	0	0	0	0	0	0	0	1
559845	ATATGAGCGC.ACGCCAGAAC	A	G	0	0	0	0	1	1	0	0	0	0	0	0	0	0	0	0	0	0	0	0	0	0	0	0	0	0	0	0	0	0	0	0	0	0
561837	AGAAGCAGAA.CAAAATACTG	C	G	0	0	1	0	0	0	0	0	0	0	0	0	0	0	0	0	0	0	0	0	0	0	0	0	0	0	0	0	0	0	0	0	0	0
563478	CGCCGGAAAA.ATTGCGGGCT	A	G	0	1	0	0	1	1	0	0	0	1	0	1	1	0	1	0	0	0	1	0	0	1	0	0	0	0	1	1	0	0	1	1	1	1
566262	TTCTATCATT.CAGCCAATTG	C	T	0	0	0	0	0	0	0	1	0	0	0	0	0	0	0	0	0	0	0	0	0	0	0	0	0	0	0	0	0	0	0	0	0	0
569295	CATTCCAAGG.CGTTTATACA	C	T	0	0	0	0	0	0	0	0	0	0	0	0	0	1	0	0	0	0	0	0	0	0	0	0	0	0	0	0	0	0	0	0	0	0
570526	TTTGATGATA.TCGGTTGTAT	T	G	0	0	0	0	0	1	0	0	0	0	0	0	0	0	0	0	0	0	0	0	0	0	0	0	0	0	0	0	0	0	0	0	0	0
571123	TGGATAAATG.CACTCAAGAA	C	T	0	1	1	1	1	1	1	1	1	1	1	1	1	1	1	1	1	1	1	1	1	1	1	1	1	1	1	1	1	1	1	1	1	1
571819	TGAAAATCAC.AAGAAAGTAA	A	G	0	0	0	0	1	1	0	0	0	0	0	0	0	0	0	0	0	0	0	0	0	0	0	0	0	0	0	0	0	0	0	0	0	0
571862	GCAGATGTAA.GTATGGCCAA	G	A	0	1	0	0	1	1	0	0	0	1	0	1	1	0	1	0	0	0	1	0	0	1	0	0	0	0	1	1	0	0	1	1	1	1
575542	CTGGATCAAT.AGTTTCGCTG	A	G	0	1	0	0	1	1	0	0	0	1	0	1	1	0	1	0	0	0	1	0	0	1	0	0	0	0	1	1	0	0	1	1	1	1
577876	AACTAATTTT.ATTAGGGGAT	A	C	0	0	0	0	0	0	0	0	0	0	0	0	0	0	0	0	0	0	0	0	0	0	0	0	0	0	0	0	0	0	1	1	0	0
580182	GAAAGTAGAG.TATGACATAT	T	C	0	1	1	1	1	1	1	1	1	1	1	1	1	1	1	1	1	1	1	1	1	1	1	1	1	1	1	1	1	1	1	1	1	1
582410	AAGAGAACTT.GAGCTTATTC	G	A	0	1	0	0	1	1	0	0	0	0	0	1	1	0	0	0	0	0	0	0	0	1	0	0	0	0	0	0	0	0	0	0	0	1
582533	GTTTTATATA.TGTCACTTGT	T	C	0	0	0	0	0	0	0	0	0	0	0	0	0	0	0	0	0	0	0	0	0	1	0	0	0	0	0	0	0	0	0	0	0	0
589558	GGACGAAGAA.CGTAATGCGA	C	T	0	0	1	1	0	0	1	1	1	0	1	0	0	0	0	0	0	1	0	0	1	0	1	1	1	1	0	0	1	0	0	0	0	0
590343	TTCTTCCCAA.TTTACATCTT	T	A	0	1	0	0	1	1	0	0	0	1	0	1	1	0	1	0	0	0	1	0	0	1	0	0	0	0	1	1	0	0	1	1	1	1
591580	TTGATTTTTT.GTGTGTGACA	G	T	0	0	0	0	0	0	0	0	0	0	0	0	0	1	0	0	0	0	0	0	0	0	0	0	0	0	0	0	0	0	0	0	0	0
592895	GAGAAGAAGA.ATTAATTAAA	A	G	0	1	0	0	1	1	0	0	0	0	0	1	1	0	0	0	0	0	0	0	0	1	0	0	0	0	0	0	0	0	0	0	0	1
593629	CACCCTCCAA.ATCTTTGACA	A	G	0	0	0	0	0	0	0	0	0	0	0	0	0	0	0	0	0	0	0	0	0	1	0	0	0	0	0	0	0	0	0	0	0	0
594674	TAAGTAACAT.GTTTTCTAAG	G	A	0	0	0	0	0	0	0	0	0	0	0	0	1	0	0	0	0	0	0	0	0	0	0	0	0	0	0	0	0	0	0	0	0	0
595491	AAAAATAGTC.TAAGTAACGA	T	C	0	1	1	1	1	1	1	1	1	1	1	1	1	1	1	1	1	1	1	1	1	1	1	1	1	1	1	1	1	1	1	1	1	1
596604	TGCGATCAGC.GTGGGATGTA	G	T	0	0	1	1	0	0	1	1	1	0	1	0	0	0	0	0	1	1	0	0	1	0	1	1	1	1	0	0	1	0	0	0	0	0
601109	AGTATGATCT.ACTTTTAAAT	A	G	0	0	0	0	0	0	0	0	0	1	0	0	0	0	1	0	0	0	1	0	0	0	0	0	0	0	1	1	0	0	1	1	1	0
604294	AATCCTAATA.AAATCAATGT	A	G	0	1	0	0	1	1	0	0	0	1	0	1	1	0	1	0	0	0	1	0	0	1	0	0	0	0	1	1	0	0	1	1	1	1
605590	AGAAACAGTA.TCTTGCTAAT	T	C	0	0	0	0	0	0	0	0	0	0	0	0	1	0	0	0	0	0	0	0	0	0	0	0	0	0	0	0	0	0	0	0	0	0
607302	TTTCATTGAC.ACATATGAAT	A	G	0	0	0	0	0	0	0	0	0	0	0	0	1	0	0	0	0	0	0	0	0	0	0	0	0	0	0	0	0	0	0	0	0	0
608799	CAGCATTGAC.TGGTGAATCT	T	G	0	0	0	0	0	0	1	0	0	0	1	0	0	0	0	0	0	0	0	0	0	0	0	0	0	0	0	0	0	0	0	0	0	0
610254	ATAACGTAAT.GTTAAAATTT	G	A	0	1	1	1	1	1	1	1	1	1	1	1	1	1	1	1	1	1	1	1	1	1	1	1	1	1	1	1	1	1	1	1	1	1
611230	TGTGCCGGCT.ACAGGTATCC	A	G	0	0	0	0	1	1	0	0	0	0	0	1	0	0	0	0	0	0	0	0	0	1	0	0	0	0	0	0	0	0	0	0	0	1
613237	TTGAAGAAAG.CAATCGATAT	C	T	0	1	0	0	1	1	0	0	0	1	0	1	1	0	1	0	0	0	1	0	0	1	0	0	0	0	1	1	0	0	1	1	1	1
615306	AAGGGATAGT.TATAATAAAA	T	G	0	0	0	0	0	0	0	0	0	0	0	0	0	0	0	0	0	0	0	0	0	1	0	0	0	0	0	0	0	0	0	0	0	0
615982	ATGTAGAAAA.CGTTGATAAA	C	T	0	0	0	0	1	1	0	0	0	0	0	1	0	0	0	0	0	0	0	0	0	1	0	0	0	0	0	0	0	0	0	0	0	1
616129	TTCGGGAAAT.AATTATAAAA	A	G	0	1	0	0	1	1	0	0	0	0	0	1	1	0	0	0	0	0	0	0	0	1	0	0	0	0	0	0	0	0	0	0	0	1
616443	AAGGACCACC.TAAAAATGGT	T	C	0	0	0	0	0	0	0	0	0	0	0	0	0	0	0	0	0	0	0	0	0	0	0	0	0	0	0	1	0	0	0	0	0	0
617943	TTTAATGTTT.TATTATATTT	T	C	0	1	0	0	1	1	0	0	0	1	0	1	1	0	1	0	0	0	1	0	0	1	0	0	0	0	1	1	0	0	1	1	1	1
618273	GTAGTATTTG.GTAATGCAGT	G	A	0	0	0	0	0	0	0	1	0	0	0	0	0	0	0	0	0	0	0	0	0	0	0	0	0	0	0	0	0	0	0	0	0	0
619653	ATCATTTTTT.TTCCTTTAAA	T	C	0	1	0	0	1	1	0	0	0	1	0	1	1	0	1	0	0	0	1	0	0	1	0	0	0	0	1	1	0	0	1	1	1	1
620527	AGGTTCAATC.ATTGTCATAT	A	G	0	0	1	1	0	0	1	1	1	0	1	0	0	0	0	0	0	1	0	0	1	0	1	1	1	1	0	0	1	0	0	0	0	0
622779	ACATGATACT.CGTGTTTTTA	C	T	0	0	0	0	0	0	0	0	0	0	0	0	0	0	0	0	0	0	0	0	0	0	0	0	0	0	0	0	0	0	0	0	0	1
628885	TCGACCGTTA.TTGTATTTTG	T	C	0	1	0	0	1	1	0	0	0	1	0	1	1	0	1	0	0	0	1	0	0	1	0	0	0	0	1	1	0	0	1	1	1	1
629209	TTCCAAATAA.CGTCGTCAAC	C	T	0	0	0	0	0	0	0	0	0	0	0	1	0	0	0	0	0	0	0	0	0	0	0	0	0	0	0	0	0	0	0	0	0	0
631843	TGTTGTTAGC.GCCAATTTAC	G	T	0	0	0	0	1	1	0	0	0	0	0	1	0	0	0	0	0	0	0	0	0	1	0	0	0	0	0	0	0	0	0	0	0	1
633345	AATATTCTTC.CGTTGTGCGG	C	T	0	0	0	0	0	0	0	0	0	0	0	0	0	0	0	1	0	0	0	0	0	0	0	0	0	0	0	0	0	0	0	0	0	0
636672	AGGTGAACTT.GTTGCAGCAG	G	A	0	0	0	0	0	0	0	1	0	0	0	0	0	0	0	0	0	0	0	0	0	0	0	0	0	0	0	0	0	0	0	0	0	0
638021	AATTTTTCAG.GACGGCTGTC	G	A	0	0	0	0	1	1	0	0	0	0	0	1	0	0	0	0	0	0	0	0	0	1	0	0	0	0	0	0	0	0	0	0	0	1
640966	ATAACTCTAG.TCGTCTTCCT	T	C	0	1	0	0	1	1	0	0	0	1	0	1	1	0	1	0	0	0	1	0	0	1	0	0	0	0	1	1	0	0	1	1	1	1
644234	ATACGAACAA.TCCGATTCCT	T	C	0	1	0	0	1	1	0	0	0	1	0	1	1	0	1	0	0	0	1	0	0	1	0	0	0	0	1	1	0	0	1	1	1	1
644625	AACAATCCAG.TCAACTGTAG	T	C	0	1	1	1	1	1	1	1	1	1	1	1	1	1	1	1	1	1	1	1	1	1	1	1	1	1	1	1	1	1	1	1	1	1
653486	CGAGTTAATA.AAGGCTCAAG	A	C	0	0	0	0	0	0	0	0	0	0	0	0	0	0	1	0	0	0	0	0	0	0	0	0	0	0	0	0	0	0	0	0	1	0
655791	ATGGTGAAGC.TGACATTTCA	T	C	0	1	0	0	1	1	0	0	0	1	0	1	1	0	1	0	0	0	1	0	0	1	0	0	0	0	1	1	0	0	1	1	1	1
656211	TTAGTTGTTG.TATTAGCTCT	T	C	0	0	0	0	1	1	0	0	0	0	0	1	0	0	0	0	0	0	0	0	0	0	0	0	0	0	0	0	0	0	0	0	0	1
656701	AATCTGTTTT.CCCTGGATTT	C	T	0	0	0	0	0	0	0	0	0	0	0	0	0	0	0	0	0	0	0	0	0	1	0	0	0	0	0	0	0	0	0	0	0	0
656718	TTTGGAAACG.GTTTCGTTGC	G	A	0	0	0	0	0	0	0	0	0	0	0	0	0	0	0	0	0	0	0	0	1	0	0	0	0	0	0	0	0	0	0	0	0	0
657194	TTATTTTTTT.GCCTATTTTT	G	A	0	0	0	0	0	0	0	0	0	0	0	0	0	0	0	0	0	0	0	0	0	0	0	0	0	0	0	1	0	0	0	0	0	0
658624	GATAATGCAA.TTCTTTACGG	T	G	0	0	0	0	0	0	0	0	0	0	0	0	1	0	0	0	0	0	0	0	0	0	0	0	0	0	0	0	0	0	0	0	0	0
660342	TATTTTTATT.ATCAGAAAAT	A	G	0	0	1	1	0	0	1	1	1	0	1	0	0	0	0	0	0	1	0	0	1	0	1	1	1	1	0	0	1	0	0	0	0	0
660451	ATTTATTTAT.GATCGCACTA	G	T	0	0	0	0	0	0	0	0	0	0	0	0	1	0	0	0	0	0	0	0	0	0	0	0	0	0	0	0	0	0	0	0	0	0
664114	AGAAAGTAAG.CCTAAAAAAA	C	T	0	1	0	0	1	1	0	0	0	1	0	1	1	0	1	0	0	0	1	0	0	1	0	0	0	0	1	1	0	0	1	1	1	1
670268	TTTCATTTGT.TGGCGGAAGA	T	C	0	0	0	0	0	0	0	0	0	0	0	0	0	0	0	0	0	0	0	0	0	0	0	0	0	0	1	0	0	0	0	0	0	0
670746	GTTAGGGATT.ATTTTACCGT	A	G	0	0	0	0	0	0	0	0	0	0	0	0	0	0	0	0	0	0	0	0	0	0	0	0	0	0	0	0	0	1	0	0	0	0
675622	ATAGTAATCA.AATGATCCGG	A	T	0	0	1	1	0	0	1	1	1	0	1	0	0	0	0	0	1	1	0	0	1	0	1	1	1	1	0	0	1	0	0	0	0	0
676383	ATAAATTTCA.GCACTAGTTG	G	A	0	0	0	0	0	0	0	0	0	0	0	0	0	0	0	0	1	0	0	0	0	0	0	0	0	0	0	0	0	0	0	0	0	0
677059	CCTTTAATTG.GAAAGTGTAC	G	A	0	0	0	0	0	0	0	0	0	0	0	0	0	0	0	0	0	0	0	0	0	0	0	0	0	0	0	1	0	0	0	0	0	0
677283	TCGGTACAAC.ACCTTGAATA	A	G	0	0	0	0	0	0	0	0	0	0	0	0	0	0	0	1	0	0	0	0	0	0	0	0	0	0	0	0	0	0	0	0	0	0
678182	GACAATGTTT.GACAAGTATA	G	T	0	0	0	0	0	0	0	0	0	0	0	0	0	0	0	0	0	0	0	0	0	0	0	0	0	0	0	0	0	0	1	1	0	0
678268	GTTTTGAAAA.CGCTAACATA	C	T	0	0	0	0	0	0	0	0	0	0	0	0	0	0	0	0	0	0	0	0	1	0	0	0	0	0	0	0	0	0	0	0	0	0
680709	TTACTTGGCC.GTCGTAACGT	G	A	0	0	1	1	0	0	1	1	1	0	1	0	0	0	0	0	1	1	0	0	1	0	1	1	1	1	0	0	1	0	0	0	0	0
685478	AGATTGATAG.CCCGATAGAT	C	T	0	1	0	0	1	1	0	0	0	1	0	1	1	0	1	0	0	0	1	0	0	1	0	0	0	0	1	1	0	0	1	1	1	1
686753	AATTGCAGCA.GTTGTATTAG	G	A	0	1	0	0	1	1	0	0	0	0	0	1	1	0	0	0	0	0	0	0	0	1	0	0	0	0	0	0	0	0	0	0	0	1
687466	AGGAATCCCT.GGTTCTTCTG	G	A	0	0	0	0	0	0	0	0	0	0	0	1	0	0	0	0	0	0	0	0	0	0	0	0	0	0	0	0	0	0	0	0	0	0
689549	AACAATATTA.TGAAGAGCAG	T	C	0	0	0	0	0	0	0	0	0	0	0	0	0	0	0	0	0	0	0	0	0	0	0	0	0	0	0	0	0	0	0	0	0	1
692932	AACTCGTAAG.CCCCATGCTT	C	T	0	1	1	1	1	1	1	1	1	1	1	1	1	1	1	1	1	1	1	1	1	1	1	1	1	1	1	1	1	1	1	1	1	1
695656	GCAAACTTTA.CAAATCTTTC	C	T	0	0	0	0	0	0	0	0	0	0	0	0	0	0	0	0	0	0	0	0	0	0	0	1	0	0	0	0	0	0	0	0	0	0
695724	CAAAGATAAT.CATAAAGTAA	C	T	0	1	0	0	1	1	0	0	0	1	0	1	1	0	1	0	0	0	1	0	0	1	0	0	0	0	1	1	0	0	1	1	1	1
699098	AGAAAATAAG.ATGTTTTCTT	A	G	0	0	0	0	0	0	0	0	0	0	0	0	0	1	0	0	0	0	0	0	0	0	0	0	0	0	0	0	0	0	0	0	0	0
699180	AAAGCTGTAC.CGAATACAAA	C	T	0	0	0	0	0	0	0	0	0	0	0	0	0	0	0	0	0	0	0	1	0	0	0	0	0	0	0	0	0	0	0	0	0	0
699867	AGTTGATTCC.GCCTAAAATG	G	T	0	0	0	0	0	0	0	0	0	0	0	0	0	0	0	0	0	0	0	0	0	0	1	0	0	0	0	0	0	0	0	0	0	0
700029	AACACGTTAT.GAAAATAAGT	G	A	0	0	0	0	0	0	0	0	0	0	0	0	0	0	0	1	0	0	0	0	0	0	0	0	0	0	0	0	0	0	0	0	0	0
701044	AAGTGCGTGG.TGTTTTCAAG	T	C	0	1	0	0	1	1	0	0	0	1	0	1	1	0	1	1	0	0	1	0	0	1	0	0	0	0	1	1	0	0	1	1	1	1
701760	CCTGCTGGAA.TGGTCGCAAT	T	C	0	0	1	1	0	0	1	1	1	0	1	0	0	0	0	0	1	1	0	0	1	0	1	1	1	1	0	0	1	0	0	0	0	0
702335	ATCATCATTA.CAAGACTTTT	C	T	0	0	0	0	1	1	0	0	0	0	0	1	0	0	0	0	0	0	0	0	0	1	0	0	0	0	0	0	0	0	0	0	0	1
702761	TGATTGTTCA.GCTAATTTGT	G	C	0	1	1	1	1	1	1	1	1	1	1	1	1	1	1	1	1	1	1	1	1	1	1	1	1	1	1	1	1	1	1	1	1	1
702959	TTGAAGTGTA.TGGTGTTGAT	T	G	0	0	0	0	1	1	0	0	0	0	0	1	0	0	0	0	0	0	0	0	0	1	0	0	0	0	0	0	0	0	0	0	0	1
709227	AAGGTAATTG.GTAATATATA	G	A	0	0	0	0	0	0	0	0	0	0	0	0	0	1	0	0	0	0	0	0	0	0	0	0	0	0	0	0	0	0	0	0	0	0
714229	ACATTTCTAT.CTGTTATGCT	C	T	0	1	0	0	1	1	0	0	0	0	0	1	1	0	0	0	0	0	0	0	0	1	0	0	0	0	0	0	0	0	0	0	0	1
714611	AGGTATGGCG.ATTTTTGCTA	A	G	0	1	0	0	0	0	0	0	0	0	0	0	0	0	0	0	0	0	0	0	0	0	0	0	0	0	0	0	0	0	0	0	0	0
715655	AGGGAAAGGG.ATGGAAGTAC	A	G	0	0	0	0	0	0	0	0	0	0	0	0	0	0	0	0	0	0	0	0	0	1	0	0	0	0	0	0	0	0	0	0	0	0
719485	AACAGCCATT.GCGATAATGG	G	A	0	1	0	0	1	1	0	0	0	1	0	1	1	0	1	1	0	0	1	1	0	1	0	0	0	0	1	1	0	1	1	1	1	1
720943	TACCTGCGAT.TAATACGTAG	T	C	0	0	0	0	0	0	0	0	0	0	0	0	0	0	0	1	0	0	0	0	0	0	0	0	0	0	0	0	0	0	0	0	0	0
720997	ACTGATAATC.AGCTGCTGCC	A	G	0	0	1	1	0	0	1	1	1	0	1	0	0	0	0	0	1	1	0	0	1	0	1	1	1	1	0	0	1	0	0	0	0	0
722769	GCATAAGTTG.CTTTTACTGT	C	T	0	0	0	0	0	0	0	0	0	0	0	0	0	0	0	1	0	0	0	0	0	0	0	0	0	0	0	0	0	0	0	0	0	0
723547	TGTGAACAAT.AATTCACAGA	A	G	0	0	0	0	0	0	0	0	0	0	0	0	0	0	0	0	0	0	0	0	0	0	0	0	0	0	1	0	0	0	0	0	0	0
724025	TAATTTAGCG.GAAAAATATG	G	A	0	1	0	0	1	1	0	0	0	1	0	1	1	0	1	0	0	0	1	0	0	1	0	0	0	0	1	1	0	0	1	1	1	1
733749	CCGATACCAT.GAAAGTTACC	G	A	0	1	0	0	1	1	0	0	0	1	0	1	1	0	1	0	0	0	1	0	0	1	0	0	0	0	1	1	0	0	1	1	1	1
736546	TTGCTTTAAC.TATTTTAAAC	T	G	0	0	0	0	0	0	0	0	0	0	0	0	0	0	0	0	0	0	0	0	0	0	0	0	0	0	0	0	0	1	0	0	0	0
737037	AAGGTAAAAG.CGGCATAAGT	C	T	0	1	0	0	1	1	0	0	0	1	0	1	1	0	1	0	0	0	1	0	0	1	0	0	0	0	1	1	0	0	1	1	1	1
740102	GCAATTTAAC.GTGAGGCGCA	G	T	0	1	0	0	1	1	0	0	0	1	0	1	1	0	1	0	0	0	1	0	0	1	0	0	0	0	1	1	0	0	1	1	1	1
740724	ATTATCGATG.CTAGGTAAAA	C	T	0	0	0	0	0	0	0	0	0	0	0	0	0	1	0	0	0	0	0	0	0	0	0	0	0	0	0	0	0	0	0	0	0	0
748461	TGACAACAAA.CATTATTTCA	C	T	0	0	0	0	0	0	0	0	0	0	0	0	0	0	0	0	0	0	0	0	0	0	0	0	0	0	0	1	0	0	0	0	0	0
751425	TGGTAACGAA.TTTCCCATTT	T	A	0	0	0	0	0	0	0	0	0	0	0	0	0	0	0	0	0	0	0	0	0	0	0	0	0	0	0	0	0	0	1	1	0	0
761040	TCAAAAGACG.CTTTATATTT	C	T	0	1	0	0	0	0	0	0	0	0	0	0	0	0	0	0	0	0	0	0	0	0	0	0	0	0	0	0	0	0	0	0	0	0
764171	TAATCCTGGT.AAATCCTTTA	A	G	0	1	0	0	1	1	0	0	0	1	0	1	1	0	1	0	0	0	1	0	0	1	0	0	0	0	1	1	0	0	1	1	1	1
764760	GGAATGAAAG.TGAGAAAAGG	T	C	0	0	0	0	0	0	0	0	0	0	0	0	0	0	0	0	0	0	0	0	0	0	0	0	0	0	0	1	0	0	0	0	0	0
765499	TGAAGGGTAT.AGCATATAAA	A	C	0	1	1	1	1	1	1	1	1	1	1	1	1	1	1	1	1	1	1	1	1	1	1	1	1	1	1	1	1	1	1	1	1	1
768651	CTTGTTAACC.TCCTTGTGTT	T	C	0	0	0	0	1	1	0	0	0	0	0	1	0	0	0	0	0	0	0	0	0	0	0	0	0	0	0	0	0	0	0	0	0	1
773045	AAGAGCAAAG.TAAAGTTAAT	T	A	0	1	0	0	1	1	0	0	0	1	0	1	1	0	1	0	0	0	1	0	0	1	0	0	0	0	1	1	0	0	1	1	1	1
775048	CAACGTTAGC.AGGTGCTCCA	A	G	0	0	0	0	0	0	0	0	0	0	0	0	0	0	0	0	0	0	0	0	0	0	0	0	0	0	0	0	0	0	1	1	0	0
777573	ACTTGAGAAC.ATATCAAGTA	A	G	0	0	0	0	0	0	0	0	0	0	0	0	0	0	0	0	0	0	0	0	0	0	0	0	0	0	0	1	0	0	0	0	0	0
778065	ACCGGTTCCG.TGAACGATTA	T	C	0	1	0	0	1	1	0	0	0	1	0	1	1	0	1	0	0	0	1	0	0	1	0	0	0	0	1	1	0	0	1	1	1	1
778110	AAGAATCCTG.GTTTTTAATG	G	T	0	1	0	0	1	1	0	0	0	1	0	1	1	0	1	1	0	0	1	0	0	1	0	0	0	0	1	1	0	1	1	1	1	1
780143	TTTTTGAATT.ACATAGTGAT	A	G	0	1	0	0	1	1	0	0	0	1	0	1	1	0	1	0	0	0	1	0	0	1	0	0	0	0	1	1	0	0	1	1	1	1
784502	TAGTAAAACA.CGGAAGGGAG	C	G	0	1	0	0	1	1	0	0	0	1	0	1	1	0	1	0	0	0	1	0	0	1	0	0	0	0	1	1	0	0	1	1	1	1
784937	ATTGATGAGG.GTGTCTTCAA	G	A	0	1	0	0	1	1	0	0	0	1	0	1	1	0	1	0	0	0	1	0	0	1	0	0	0	0	1	1	0	0	1	1	1	1
785633	TGGATCTACC.CCGAAATGCT	C	T	0	0	0	0	0	0	0	0	0	0	0	0	0	0	0	0	0	0	0	0	0	1	0	0	0	0	0	0	0	0	0	0	0	0
786291	CCATGGAATT.GTAAATTATA	G	C	0	0	0	0	1	1	0	0	0	0	0	1	0	0	0	0	0	0	0	0	0	0	0	0	0	0	0	0	0	0	0	0	0	1
787278	TTTAGATGCC.GTACTTGCTA	G	A	0	0	0	0	0	0	0	0	0	1	0	0	0	0	1	0	0	0	0	0	0	0	0	0	0	0	1	0	0	0	1	1	1	0
789298	TTCGGCAGTT.GCGTATTGAT	G	A	0	1	1	1	1	1	1	1	1	1	1	1	1	1	1	1	1	1	1	1	1	1	1	1	1	1	1	1	1	1	1	1	1	1
791524	ATACACATGA.TTTTAGAGAA	T	C	0	0	0	0	0	0	0	0	0	0	0	0	0	0	0	0	0	0	0	0	0	0	0	0	0	0	0	1	0	0	0	0	0	0
791840	GCGGAGTTGC.GGGCGGGGCC	G	C	0	1	1	1	1	1	1	1	1	1	1	1	1	0	1	1	1	1	1	1	1	1	1	1	1	1	1	1	1	1	1	1	1	1
792162	AAAACCAATT.GTTCCATCTA	G	A	0	0	0	0	0	0	0	0	0	0	0	0	0	0	0	0	0	0	0	0	0	0	0	0	0	0	0	0	0	0	1	1	0	0
793968	TTATTATACC.CCTACAGGTA	C	A	0	0	1	1	0	0	1	1	1	0	1	0	0	0	0	0	0	1	0	0	1	0	1	1	1	1	0	0	1	0	0	0	0	0
795244	TTGAAGGATC.TGTTATTACG	T	C	0	0	0	0	0	0	0	0	0	0	0	1	0	0	0	0	0	0	0	0	0	0	0	0	0	0	0	0	0	0	0	0	0	0
795916	GATATTCCAG.CGTGGGCAAA	C	T	0	0	0	0	0	0	0	0	0	0	0	0	0	0	0	1	0	0	0	0	0	0	0	0	0	0	0	0	0	0	0	0	0	0
795941	GTGGCCATGA.CATCGTAAAG	C	T	0	0	0	0	1	1	0	0	0	0	0	1	0	0	0	0	0	0	0	0	0	0	0	0	0	0	0	0	0	0	0	0	0	1
797961	GATCAATCAA.AAAGCACTAC	A	C	0	1	0	0	0	0	0	0	0	0	0	0	0	0	0	0	0	0	0	0	0	0	0	0	0	0	0	0	0	0	0	0	0	0
800648	AGTAACGGGT.GCTACAGGGG	G	A	0	0	1	1	0	0	1	1	1	0	1	0	0	0	0	0	1	1	0	0	1	0	1	1	1	1	0	0	1	0	0	0	0	0
802046	GTTTGGAAGT.ATTGAATTAA	A	G	0	0	0	0	1	1	0	0	0	0	0	1	0	0	0	0	0	0	0	0	0	0	0	0	0	0	0	0	0	0	0	0	0	1
805392	CGCTTATGCA.CCAGAAGAAG	C	T	0	1	0	0	1	1	0	0	0	1	0	1	1	0	1	0	0	0	1	0	0	1	0	0	0	0	1	1	0	0	1	1	1	1
805627	GATCTTCTAA.TTGATAATGA	T	C	0	0	0	0	0	0	0	0	0	0	0	0	0	0	0	1	0	0	0	0	0	0	0	0	0	0	0	0	0	0	0	0	0	0
805778	AATTCGGATT.CACATTAAAG	C	T	0	1	0	0	1	1	0	0	0	1	0	1	1	0	1	0	0	0	1	0	0	1	0	0	0	0	1	1	0	0	1	1	1	1
807159	GAAATATAAA.ATTTTATCAC	A	T	0	0	0	0	0	0	0	0	0	0	0	0	1	0	0	0	0	0	0	0	0	0	0	0	0	0	0	0	0	0	0	0	0	0
807975	CGCGAGAAGT.ATAGCGCTTG	A	G	0	1	1	1	1	1	1	1	1	1	1	1	1	1	1	1	1	1	1	1	1	1	1	1	1	1	1	1	1	1	1	1	1	1
810017	TTACTATTAG.TATCAATTGT	T	C	0	0	0	0	0	0	0	0	0	0	0	0	0	0	0	1	0	0	0	0	0	0	0	0	0	0	0	0	0	0	0	0	0	0
810995	ACACGTAAGA.CGCGTTGACA	C	T	0	0	0	0	1	1	0	0	0	0	0	1	0	0	0	0	0	0	0	0	0	1	0	0	0	0	0	0	0	0	0	0	0	1
813689	CGTAAATTCA.CCTAAGTCTT	C	T	0	0	0	0	0	0	0	0	0	0	0	0	0	0	0	0	0	0	0	0	0	0	0	0	0	0	0	0	0	1	0	0	0	0
818688	TGTTGATGCC.GCGCGCATAT	G	A	0	0	0	0	0	0	0	0	0	0	0	0	0	0	0	0	0	0	0	0	0	0	0	0	0	0	0	0	0	0	1	1	0	0
821008	GATCAAGACC.GGCTGCCTTC	G	A	0	1	0	0	1	1	0	0	0	1	0	1	1	0	1	1	0	0	1	1	0	1	0	0	0	0	1	1	0	1	1	1	1	1
824967	TTGGAATGAA.ATTAGGTCCG	A	T	0	0	0	0	0	0	0	0	0	0	0	0	0	0	0	0	0	0	0	0	0	0	0	0	0	0	0	0	0	0	0	0	0	1
825824	AATTACTGTA.CAACCACAAA	C	T	0	0	0	0	1	1	0	0	0	0	0	1	0	0	0	0	0	0	0	0	0	0	0	0	0	0	0	0	0	0	0	0	0	1
830481	GTGGCAGCTC.CAGTAATAAT	C	T	0	0	0	0	0	0	0	0	0	0	0	0	0	0	0	0	1	0	0	0	0	0	0	0	0	0	0	0	0	0	0	0	0	0
833780	GATAGATGCT.CTATATGTGA	C	T	0	0	0	0	0	0	0	0	0	0	0	0	1	0	0	0	0	0	0	0	0	0	0	0	0	0	0	0	0	0	0	0	0	0
834015	AATTAAATTT.TAAAGTAGGT	T	C	0	1	0	0	1	1	0	0	0	1	0	1	1	0	1	0	0	0	1	0	0	1	0	0	0	0	1	1	0	0	1	1	1	1
834948	TTATGAAGAA.AGAAGAGAGA	A	T	0	0	0	0	0	0	0	0	0	1	0	0	0	0	0	0	0	0	0	0	0	0	0	0	0	0	0	0	0	0	1	1	0	0
835210	GGTGGCAGAT.TATCACCTTG	T	C	0	1	0	0	1	1	0	0	0	1	0	1	1	0	1	0	0	0	1	0	0	1	0	0	0	0	1	1	0	0	1	1	1	1
835614	TTGCAGCATG.GCTTATGGTT	G	A	0	0	0	0	0	0	0	0	0	0	0	0	0	0	0	0	0	0	0	0	0	0	0	0	0	0	0	0	0	0	0	0	0	1
836949	GTTATATGAG.ACCGCTCGAA	A	G	0	0	0	0	1	1	0	0	0	0	0	1	0	0	0	0	0	0	0	0	0	1	0	0	0	0	0	0	0	0	0	0	0	1
841667	GAAGTTTTTT.GGGTGTTTGG	G	T	0	0	0	0	0	0	0	0	0	0	0	0	0	0	0	0	0	0	0	0	0	0	0	0	0	0	0	0	0	0	1	1	0	0
843486	AACAGATGTA.TGGATGCTTT	T	A	0	1	0	0	1	1	0	0	0	1	0	1	1	0	1	0	0	0	1	0	0	1	0	0	0	0	1	1	0	0	1	1	1	1
847308	CACGTAAGCC.AGTCTTCACT	A	C	0	1	0	0	1	1	0	0	0	1	0	1	1	0	1	0	0	0	1	0	0	1	0	0	0	0	1	1	0	0	1	1	1	1
848339	ATGTTAATTG.ATGTGAGTAC	A	G	0	0	0	0	1	1	0	0	0	0	0	1	0	0	0	0	0	0	0	0	0	1	0	0	0	0	0	0	0	0	0	0	0	1
848682	ATTTAGGAGT.ACGCTTGCAG	A	G	0	0	0	0	0	0	0	0	0	0	0	0	0	0	0	0	0	0	0	0	0	0	0	0	0	0	0	0	0	0	0	0	0	1
850474	GCATCAAAAA.GGGAAGAGTC	G	A	0	1	0	0	1	1	0	0	0	1	0	1	1	0	1	0	0	0	1	0	0	1	0	0	0	0	1	1	0	0	1	1	1	1
850519	TTAATGGAAT.TATTGAACTG	T	C	0	1	1	1	1	1	1	1	1	1	1	1	1	1	1	1	1	1	1	1	1	1	1	1	1	1	1	1	1	1	1	1	1	1
851884	TCTCTTACTG.CGTCGTTGGA	C	T	0	1	0	0	1	1	0	0	0	1	0	1	1	0	1	0	0	0	1	0	0	1	0	0	0	0	1	1	0	0	1	1	1	1
852100	TGGAAATCCT.CCATTAAGGT	C	T	0	1	0	0	1	1	0	0	0	1	0	1	1	0	1	0	0	0	1	0	0	1	0	0	0	0	1	1	0	0	1	1	1	1
852808	TAATCATTCC.CGCGTAAAAA	C	T	0	0	0	0	0	0	0	0	0	0	0	0	0	0	0	0	1	0	0	0	0	0	0	0	0	0	0	0	0	0	0	0	0	0
853835	TAACCCATAG.TGCGTAGCAA	T	C	0	0	0	0	0	0	0	0	0	0	0	0	0	0	0	1	0	0	0	0	0	0	0	0	0	0	0	0	0	0	0	0	0	0
856304	AGAGTTAAGC.ACAATTTTAC	A	G	0	0	0	0	0	0	0	0	0	0	0	0	0	1	0	0	0	0	0	0	0	0	0	0	0	0	0	0	0	0	0	0	0	0
857338	GACGTGGAGG.CGCTTGTTGT	C	T	0	0	1	1	0	0	1	1	1	0	1	0	0	0	0	0	0	1	0	0	1	0	1	1	1	1	0	0	1	0	0	0	0	0
858647	CTTGAGTTGC.TGGTTTGAAA	T	G	0	1	0	0	1	1	0	0	0	0	0	1	1	0	0	0	0	0	0	0	0	1	0	0	0	0	0	0	0	0	0	0	0	1
858921	GACTTCTTTC.ATAATGATAT	A	G	0	0	0	0	0	0	0	0	0	0	0	0	0	0	0	0	0	0	1	0	0	0	0	0	0	0	0	0	0	0	0	0	0	0
859224	AACTTGTAAG.GGTGAGTATA	G	A	0	1	0	0	1	1	0	0	0	1	0	1	1	0	1	0	0	0	1	0	0	1	0	0	0	0	1	1	0	0	1	1	1	1
859371	TATTTTTATT.CAATTTGTAA	C	A	0	0	0	0	0	0	0	0	0	0	0	0	0	0	0	0	0	0	0	0	0	0	0	0	0	1	0	0	0	0	0	0	0	0
861284	TTGGACGATT.CTTTATCAGC	C	T	0	0	0	0	0	0	0	0	0	0	0	0	1	0	0	0	0	0	0	0	0	0	0	0	0	0	0	0	0	0	0	0	0	0
863876	GTAGCCGGCT.GCGGTAAAGA	G	A	0	0	0	0	0	0	0	0	0	0	0	0	0	1	0	0	0	0	0	0	0	0	0	0	0	0	0	0	0	0	0	0	0	0
864082	AGAAACACAA.TGGGATAGCT	T	C	0	0	0	0	0	0	0	0	0	0	0	0	0	0	0	0	0	0	1	0	0	0	0	0	0	0	0	0	0	0	0	0	0	0
865433	TCGGGCCGTC.TGGATCTGGT	T	C	0	0	0	0	0	0	0	0	0	1	0	0	0	0	1	0	0	0	1	0	0	0	0	0	0	0	1	1	0	0	1	1	1	0
865811	CAGAAGTGTT.GCTATTTGAT	G	A	0	1	0	0	1	1	0	0	0	1	0	1	1	0	1	0	0	0	1	0	0	1	0	0	0	0	1	1	0	0	1	1	1	1
867050	TCTTTTGTAT.AGCGCAAAGA	A	C	0	1	1	1	1	1	1	1	1	1	1	1	1	1	1	1	1	1	1	1	1	1	1	1	1	1	1	1	1	1	1	1	1	1
868210	AAGTTTTTTA.ACAATTTGTT	A	G	0	1	0	0	1	1	0	0	0	1	0	1	1	0	1	0	0	0	1	0	0	1	0	0	0	0	1	1	0	0	1	1	1	1
868399	TTTCAAAATG.GGTTTACCTC	G	C	0	0	0	0	0	0	0	0	0	0	0	0	0	0	0	0	0	0	0	0	0	1	0	0	0	0	0	0	0	0	0	0	0	0
869654	GCAATTATTG.GAGGATTTAC	G	T	0	0	0	0	0	0	0	0	0	0	0	0	0	0	0	0	0	0	0	0	0	1	0	0	0	0	0	0	0	0	0	0	0	0
870611	ACATTTTCAA.CGGAGAGACT	C	T	0	0	1	1	0	0	1	1	1	0	1	0	0	0	0	0	0	1	0	0	1	0	1	1	1	1	0	0	1	0	0	0	0	0
874787	GTTCAGACGG.TTCAGCAGAA	T	C	0	0	0	0	0	0	0	0	0	0	0	0	0	0	0	0	0	0	0	0	0	0	0	0	0	0	1	0	0	0	0	0	0	0
878641	CAAGCATACG.ACCCTAATTC	A	C	0	1	0	0	1	1	0	0	0	1	0	1	1	0	1	0	0	0	1	0	0	1	0	0	0	0	1	1	0	0	1	1	1	1
879289	AAAGGTGAAG.CTTTATCGAA	C	T	0	0	0	0	0	0	0	0	0	0	0	0	0	1	0	0	0	0	0	0	0	0	0	0	0	0	0	0	0	0	0	0	0	0
882680	TGTCTATACA.ACTAGGGAAA	A	G	0	0	0	0	0	0	0	0	0	0	0	0	1	0	0	0	0	0	0	0	0	0	0	0	0	0	0	0	0	0	0	0	0	0
883254	ATGAAGAGAA.AATTGAACTT	A	C	0	0	1	0	0	0	0	0	0	0	0	0	0	0	0	0	0	0	0	0	0	0	0	0	0	0	0	0	0	0	0	0	0	0
884401	GATATAATTC.AAGTTGCGCT	A	G	0	0	0	0	1	1	0	0	0	0	0	1	0	0	0	0	0	0	0	0	0	1	0	0	0	0	0	0	0	0	0	0	0	1
884988	ACGAGATTTC.CCAAATGCGT	C	T	0	0	0	0	0	0	0	0	0	0	0	0	0	0	0	0	0	0	0	0	0	0	0	0	0	0	0	1	0	0	0	0	0	0
887834	TGTATTATCA.GGTATTTTAA	G	A	0	0	0	0	0	0	0	0	0	0	0	0	0	0	0	0	0	0	0	0	0	0	0	0	0	0	0	0	0	0	0	0	1	0
888332	TGATGTTATG.TAAGGAAATG	T	C	0	0	0	0	0	0	0	0	0	0	0	0	1	0	0	0	0	0	0	0	0	0	0	0	0	0	0	0	0	0	0	0	0	0
889138	TCCTAATATC.CGTATATCGT	C	T	0	0	0	0	0	0	0	0	0	0	0	0	0	0	0	0	0	0	0	0	0	0	0	0	0	0	1	0	0	0	0	0	0	0
889545	GCTTATTAAT.AAAAAACCGA	A	G	0	1	0	0	1	1	0	0	0	1	0	1	1	0	1	1	0	0	1	0	0	1	0	0	0	0	1	1	0	0	1	1	1	1
889896	TGTGAAAGCT.CCTTTAACAA	C	T	0	0	0	0	0	0	0	0	0	0	0	0	0	1	0	0	0	0	0	0	0	0	0	0	0	0	0	0	0	0	0	0	0	0
897048	ACTCTCAAGG.CCAATGGTAC	C	T	0	0	0	0	0	0	0	0	0	0	0	0	0	0	0	1	0	0	0	0	0	0	0	0	0	0	0	0	0	0	0	0	0	0
901364	TACTGCTGAG.GCTGCTGGTG	G	A	0	0	0	0	0	0	0	0	0	0	0	0	0	0	1	0	0	0	0	0	0	0	0	0	0	0	0	0	0	0	0	0	0	0
901750	ACGTAACAGA.GGGTAACGTT	G	A	0	0	0	0	1	1	0	0	0	0	0	1	0	0	0	0	0	0	0	0	0	1	0	0	0	0	0	0	0	0	0	0	0	1
902982	CCGTCTTTCG.GTGTGTAGTA	G	T	0	0	0	0	0	0	0	0	0	0	0	0	0	0	0	0	0	0	0	0	0	0	0	0	0	1	0	0	0	0	0	0	0	0
906164	TACATTCCAG.TTATACTTTG	T	C	0	0	0	0	0	0	0	0	0	0	0	0	0	0	0	1	0	0	0	0	0	0	0	0	0	0	0	0	0	0	0	0	0	0
914647	TATAAAAGAG.TGCGTTGAGG	T	C	0	1	0	0	1	1	0	0	0	1	0	1	1	0	1	0	0	0	1	0	0	1	0	0	0	0	1	1	0	0	1	1	1	1
915611	CCAAGAATCG.ACGATATCGT	A	C	0	0	0	0	0	0	0	0	0	0	0	0	0	0	0	0	0	0	0	0	0	0	1	0	0	0	0	0	0	0	0	0	0	0
917015	TAAGAGGAGG.TGGTGGAAAG	T	A	0	1	0	0	1	1	0	0	0	1	0	1	1	0	1	0	0	0	1	0	0	1	0	0	0	0	1	1	0	0	1	1	1	1
921298	AAATATTAAA.CTATTAAAAC	C	T	0	0	0	0	0	0	0	0	0	0	0	0	0	0	0	0	1	0	0	0	0	0	0	0	0	0	0	0	0	0	0	0	0	0
923500	ATTCAAGAGA.CAGCTAGAGA	C	T	0	1	0	0	1	1	0	0	0	1	0	1	1	0	1	0	0	0	1	0	0	1	0	0	0	0	1	1	0	0	1	1	1	1
928845	GATATCAGAG.AGCGTTTATT	A	G	0	0	0	0	0	0	0	0	0	0	0	0	0	0	0	0	0	0	0	0	0	0	0	0	0	0	0	0	0	0	0	0	1	0
931776	GTCAATACTG.CTTTCGGATG	C	T	0	1	0	0	1	1	0	0	0	1	0	1	1	0	1	0	0	0	1	0	0	1	0	0	0	0	1	1	0	0	1	1	1	1
938887	GGGATTCATA.GCTTATAAAG	G	T	0	0	0	0	0	1	0	0	0	0	0	0	0	0	0	0	0	0	0	0	0	0	0	0	0	0	0	0	0	0	0	0	0	0
938942	AAAGAAGTGT.ATTTAGATCA	A	G	0	0	0	0	0	0	0	0	0	0	0	0	0	1	0	0	0	0	0	0	0	0	0	0	0	0	0	0	0	0	0	0	0	0
941267	AAAGCAAGAT.GGTTTATATG	G	A	0	0	0	0	0	0	0	0	0	0	0	0	0	0	0	0	0	0	0	0	0	0	0	0	0	0	0	0	0	0	0	0	0	1
946159	CGCGTCCTTC.TATGGGGAAG	T	C	0	0	1	1	0	0	1	1	1	0	1	0	0	0	0	0	0	1	0	0	1	0	1	1	1	1	0	0	1	0	0	0	0	0
947760	TAGGTTTAGG.TTGGGCGGCA	T	C	0	1	1	1	1	1	1	1	1	1	1	1	1	1	1	1	1	1	1	1	1	1	1	1	1	1	1	1	1	1	1	1	1	1
947975	TAGATAAATG.TAATTAAAAA	T	A	0	0	0	0	0	0	0	0	0	0	0	0	0	0	0	0	0	0	0	0	0	0	0	0	0	0	0	0	0	0	0	0	0	1
952322	TTCCAGGAAG.TGTTATTAGC	T	G	0	0	0	0	0	1	0	0	0	0	0	0	0	0	0	0	0	0	0	0	0	0	0	0	0	0	0	0	0	0	0	0	0	0
954690	GCTGATGACA.TATTGTATTT	T	C	0	1	0	0	1	1	0	0	0	1	0	1	1	0	1	0	0	0	1	0	0	1	0	0	0	0	1	1	0	0	1	1	1	1
956780	TTCCAAATCA.CGTTGTAATA	C	T	0	0	0	0	0	0	0	0	0	0	0	0	1	0	0	0	0	0	0	0	0	0	0	0	0	0	0	0	0	0	0	0	0	0
960644	TTCCAATAAA.GCCTGTTCCA	G	A	0	0	0	0	0	0	0	0	0	0	0	0	0	0	0	0	0	0	0	0	0	0	0	0	0	0	0	0	0	0	0	0	0	1
964725	TTTGAACAGG.AAAATTTGGT	A	G	0	0	0	0	0	0	0	0	0	1	0	0	0	0	1	0	0	0	0	0	0	0	0	0	0	0	1	0	0	0	1	1	1	0
965254	TTTGAACTTA.GTTACGCGGT	G	T	0	0	0	0	0	0	0	0	0	0	0	0	0	0	0	0	1	0	0	0	0	0	0	0	0	0	0	0	0	0	0	0	0	0
970741	ATTGTCGACC.AAGTTAATCG	A	G	0	0	0	0	0	0	0	0	0	0	0	0	0	0	0	0	0	0	0	0	0	1	0	0	0	0	0	0	0	0	0	0	0	0
979412	TTGGTTTCGG.TGATGTTGCG	T	G	0	0	1	1	0	0	1	1	1	0	1	0	0	0	0	0	1	1	0	0	1	0	1	1	1	1	0	0	1	0	0	0	0	0
980230	GTTGGAATGG.ATGATCACGA	A	G	0	0	0	0	0	0	0	0	0	0	0	0	0	0	0	0	0	0	0	0	0	1	0	0	0	0	0	0	0	0	0	0	0	0
980456	TAGTGAAAAT.CGAAAACAAA	C	T	0	0	0	0	0	0	0	0	0	0	0	0	0	0	0	1	0	0	0	0	0	0	0	0	0	0	0	0	0	0	0	0	0	0
981543	ACCAGAAGAT.GCAACGATTA	G	A	0	0	1	1	0	0	1	1	1	0	1	0	0	0	0	0	1	1	0	0	1	0	1	1	1	1	0	0	1	0	0	0	0	0
982264	GGAGGAAGGC.ACCTTAGGGT	A	G	0	0	0	0	0	0	0	0	0	1	0	0	0	0	1	0	0	0	1	0	0	0	0	0	0	0	1	1	0	0	1	1	1	0
982778	AAGAGATAAT.GCTAGATATA	G	A	0	1	0	0	1	1	0	0	0	1	0	1	1	0	1	0	0	0	1	0	0	1	0	0	0	0	1	1	0	0	1	1	1	1
982845	GATTTTCAAA.ATTAACACCT	A	T	0	1	0	0	1	1	0	0	0	1	0	1	1	0	1	0	0	0	1	0	0	1	0	0	0	0	1	1	0	0	1	1	1	1
983559	TATGTTTAAT.TATAACAATT	T	C	0	0	0	0	0	0	0	0	0	0	0	0	0	0	0	0	0	0	0	0	0	1	0	0	0	0	0	0	0	0	0	0	0	0
991520	TCTCCGTTTG.TAACCACTCT	T	C	0	1	0	0	1	1	0	0	0	1	0	1	1	0	1	0	0	0	1	0	0	1	0	0	0	0	1	1	0	0	1	1	1	1
994217	TTGAGTATAT.CGATATTGTA	C	T	0	0	0	0	0	0	0	0	0	0	0	0	0	0	0	0	0	0	0	0	0	0	0	0	0	0	0	0	0	0	0	0	1	0
994235	TAAATGGTGA.AGCTATTATG	A	G	0	0	0	0	0	0	0	0	0	0	0	0	0	0	0	0	0	0	0	0	0	0	0	0	0	0	0	0	0	0	0	0	1	0
994277	TATTCGCTTC.TGTTCGTGAT	T	A	0	0	0	0	0	0	0	0	0	0	0	0	0	0	0	0	0	0	0	0	0	0	0	0	0	0	0	0	0	0	0	0	1	0
995886	CGGGGCAGTG.GAAGTATCAA	G	T	0	0	0	0	0	0	0	0	0	0	0	1	0	0	0	0	0	0	0	0	0	0	0	0	0	0	0	0	0	0	0	0	0	0
996588	ACCGTAGTCG.CTTCCTACAT	C	T	0	0	1	0	0	0	0	0	0	0	0	0	0	0	0	0	0	0	0	0	0	0	0	0	0	0	0	0	0	0	0	0	0	0
997382	ACCTTTTGCT.TTCGCTTCTT	T	G	0	0	0	0	0	0	0	0	0	0	1	0	0	0	0	0	0	0	0	0	0	0	0	0	0	0	0	0	0	0	0	0	0	0
999962	TGTGCTATGG.TGGTTTCAAT	T	C	0	0	0	0	0	0	0	1	0	0	0	0	0	0	0	0	0	0	0	0	0	0	0	0	0	0	0	0	0	0	0	0	0	0
1000617	TTCCAAGAAT.TCTTTGAATC	T	C	0	1	0	0	1	1	0	0	0	1	0	1	1	0	1	0	0	0	1	0	0	1	0	0	0	0	1	1	0	0	1	1	1	1
1000951	ACTTATCTAT.CTCAAACCTG	C	T	0	0	0	0	0	0	0	0	0	0	0	0	0	0	0	0	0	0	0	0	0	0	0	0	0	0	0	1	0	0	0	0	0	0
1001051	GAAGTATGGC.GTTGCGTATG	G	A	0	1	0	0	1	1	0	0	0	1	0	1	1	0	1	0	0	0	1	0	0	1	0	0	0	0	1	1	0	0	1	1	1	1
1001151	GGACAGTGGA.GTTTAAAAAT	G	C	0	0	0	0	0	0	0	0	0	0	0	0	0	1	0	0	0	0	0	0	0	0	0	0	0	0	0	0	0	0	0	0	0	0
1001307	CTCGTCCCTT.CGGGGCTGCG	C	G	0	0	0	0	0	0	0	0	0	0	0	0	0	0	0	1	0	0	0	0	0	0	0	0	0	0	0	0	0	0	0	0	0	0
1003306	ATATTATCAT.AAAGTACATC	A	G	0	1	0	0	1	1	0	0	0	1	0	1	1	0	1	0	0	0	1	0	0	1	0	0	0	0	1	1	0	0	1	1	1	1
1003551	ATGATAGTTT.CGTGCACTTT	C	T	0	0	0	0	1	1	0	0	0	0	0	1	0	0	0	0	0	0	0	0	0	1	0	0	0	0	0	0	0	0	0	0	0	1
1004323	CTATATGCAG.GCGTTATTTT	G	C	0	0	0	0	0	0	0	0	0	0	0	0	0	0	0	0	0	0	0	0	0	0	0	0	0	0	0	0	0	0	1	1	0	0
1004747	ACGCTTAGTG.AGGCTGTTTT	A	C	0	0	0	1	0	0	0	0	0	0	0	0	0	0	0	0	0	0	0	0	0	0	0	0	0	0	0	0	0	0	0	0	0	0
1005705	ATCGTACCAA.TGGCAGATTT	T	C	0	0	0	0	0	0	0	0	0	0	0	0	0	0	0	1	0	0	0	0	0	0	0	0	0	0	0	0	0	0	0	0	0	0
1006594	GAAGTTATAC.GTACTATAAA	G	A	0	0	0	0	1	1	0	0	0	0	0	1	0	0	0	0	0	0	0	0	0	1	0	0	0	0	0	0	0	0	0	0	0	1
1006885	AAATATCTCG.GATTTGAGAT	G	A	0	1	0	0	1	1	0	0	0	1	0	1	1	0	1	0	0	0	1	0	0	1	0	0	0	0	1	1	0	0	1	1	1	1
1009089	AGTACGAAGG.AATTTATTAA	A	G	0	0	1	1	0	0	1	1	1	0	1	0	0	0	0	0	1	1	0	0	1	0	1	1	1	1	0	0	1	0	0	0	0	0
1009776	TCATTATGAT.ACACAACAAG	A	G	0	0	1	1	0	0	1	1	1	0	1	0	0	0	0	0	0	1	0	0	1	0	1	1	1	1	0	0	1	0	0	0	0	0
1010765	AATGTAAAAA.CTTTAAATAA	C	T	0	1	0	0	1	1	0	0	0	1	0	1	1	0	1	0	0	0	1	0	0	1	0	0	0	0	1	1	0	0	1	1	1	1
1014066	GATTTAATTC.ATGGCTTGCA	A	G	0	0	0	0	0	0	0	0	0	0	0	0	0	0	0	0	0	0	0	0	0	0	0	0	0	0	0	0	0	1	0	0	0	0
1014210	TTAATCGATT.CGAGTGCAAT	C	T	0	0	0	0	0	0	0	0	1	0	0	0	0	0	0	0	0	0	0	0	0	0	0	0	0	0	0	0	0	0	0	0	0	0
1014329	TGGTGTACCG.ATTTTAGCGG	A	G	0	0	0	0	0	0	0	0	0	1	0	0	0	0	1	0	0	0	1	0	0	0	0	0	0	0	1	1	0	0	1	1	1	0
1023167	CGTATGCTCA.TAATGTGTAA	T	C	0	0	0	0	1	1	0	0	0	0	0	1	0	0	0	0	0	0	0	0	0	1	0	0	0	0	0	0	0	0	0	0	0	1
1023958	TTCCTGAAAT.TGGTAAAGAA	T	C	0	1	0	0	1	1	0	0	0	1	0	1	1	0	1	0	0	0	1	0	0	1	0	0	0	0	1	1	0	0	1	1	1	1
1024255	GGGGGCGTGC.GCTTGGAACT	G	A	0	0	0	0	0	0	0	0	0	0	0	0	0	0	0	0	0	0	0	0	0	0	0	0	0	1	0	0	0	0	0	0	0	0
1024887	TTTGTCATAG.CATTGATTTT	C	T	0	0	0	0	0	0	0	0	1	0	0	0	0	0	0	0	0	0	0	0	0	0	0	0	0	0	0	0	0	0	0	0	0	0
1027675	GTTGTATACA.TCTTTAGACG	T	G	0	0	0	0	1	1	0	0	0	0	0	1	0	0	0	0	0	0	0	0	0	1	0	0	0	0	0	0	0	0	0	0	0	1
1028150	TTAAAGTCTC.CAAGTACCGT	C	T	0	0	0	0	0	0	0	0	0	0	0	0	0	0	0	0	1	0	0	0	0	0	0	0	0	0	0	0	0	0	0	0	0	0
1029931	AATTAAGATA.GGGATAAATA	G	C	0	1	0	0	1	1	0	0	0	1	0	1	1	0	1	0	0	0	1	0	0	1	0	0	0	0	1	1	0	0	1	1	1	1
1031216	TTGGTAAAGC.GCGCTTAACA	G	A	0	1	0	0	1	1	0	0	0	1	0	1	1	0	1	0	0	0	1	0	0	1	0	0	0	0	1	1	0	0	1	1	1	1
1035079	GATCCGTTAG.CAATCCAATC	C	T	0	0	0	0	0	0	0	0	0	0	0	0	0	0	0	1	0	0	0	0	0	0	0	0	0	0	0	0	0	0	0	0	0	0
1038759	AGAAAATATG.GTTTAGCAGA	G	T	0	0	1	1	0	0	1	1	1	0	1	0	0	0	0	0	1	1	0	0	1	0	1	1	1	1	0	0	1	0	0	0	0	0
1041432	AGGGGAGTTG.TATATTAATT	T	C	0	0	0	0	0	0	0	0	0	0	0	0	0	0	0	0	0	0	0	0	0	0	0	0	0	0	0	1	0	0	0	0	0	0
1042581	TTTATTTTCT.GTTGTTTTTC	G	A	0	1	0	0	1	1	0	0	0	1	0	1	1	0	1	0	0	0	1	0	0	1	0	0	0	0	1	1	0	0	1	1	1	1
1043260	CATTACTAGC.CATTTTAGAA	C	T	0	0	1	1	0	0	1	1	1	0	1	0	0	0	0	0	0	1	0	0	1	0	1	1	1	1	0	0	1	0	0	0	0	0
1044900	TAATTAAAGT.TTGTAGAGCT	T	A	0	0	0	0	0	0	0	0	0	0	0	0	0	0	0	0	0	0	0	0	0	0	0	0	0	0	0	0	0	0	0	0	1	0
1045805	ACTATTTTTG.TAGTGTTTTG	T	C	0	0	0	0	0	0	0	0	0	0	0	0	0	0	0	0	1	0	0	0	0	0	0	0	0	0	0	0	0	0	0	0	0	0
1045866	AAATTTGAAC.CAACTATTAA	C	T	0	0	0	0	1	1	0	0	0	0	0	1	0	0	0	0	0	0	0	0	0	0	0	0	0	0	0	0	0	0	0	0	0	1
1047789	GCGTTGTTCA.TTTTGATACC	T	C	0	1	0	0	1	1	0	0	0	1	0	1	1	0	1	0	0	0	1	0	0	1	0	0	0	0	1	1	0	0	1	1	1	1
1048216	CATGTACCGT.ATTCCTGGAG	A	G	0	0	0	0	0	0	0	0	0	0	0	0	0	0	0	0	0	0	0	0	1	0	0	0	0	0	0	0	0	0	0	0	0	0
1050290	TGGTGATATT.GTTGAGCCGC	G	A	0	1	0	0	1	1	0	0	0	1	0	1	1	0	1	1	0	0	1	1	0	1	0	0	0	0	1	1	0	1	1	1	1	1
1050553	ATTTAGTAGG.CGCTGTTTGG	C	T	0	0	0	0	0	0	0	0	0	0	0	0	0	0	0	0	0	0	0	0	0	0	0	0	0	0	0	1	0	0	0	0	0	0
1052183	TTAACTACAT.TTATTCATGA	T	G	0	0	0	0	0	1	0	0	0	0	0	0	0	0	0	0	0	0	0	0	0	0	0	0	0	0	0	0	0	0	0	0	0	0
1052439	GTTAGAGAAG.CGTTTAAATG	C	G	0	0	0	0	1	1	0	0	0	0	0	1	0	0	0	0	0	0	0	0	0	1	0	0	0	0	0	0	0	0	0	0	0	1
1054143	CAGCCATTCA.GCGGGATATT	G	A	0	0	0	0	0	0	0	0	0	0	0	0	0	0	0	0	1	0	0	0	0	0	0	0	0	0	0	0	0	0	0	0	0	0
1056467	TTTGATGATA.CAAATGTAGC	C	A	0	0	0	0	0	0	0	0	0	0	0	0	0	0	0	0	0	0	0	0	0	1	0	0	0	0	0	0	0	0	0	0	0	0
1056740	AAAGGAACAG.CAGTAACGTT	C	A	0	1	0	0	1	1	0	0	0	0	0	1	1	0	0	0	0	0	0	0	0	1	0	0	0	0	0	0	0	0	0	0	0	1
1057109	GTGTACAAAA.AAGATGCGAA	A	G	0	1	0	0	1	1	0	0	0	1	0	1	1	0	1	0	0	0	1	0	0	1	0	0	0	0	1	1	0	0	1	1	1	1
1057226	GAAATTAAAG.CGAGCCGCGT	C	T	0	0	0	0	0	0	0	0	0	0	0	0	0	0	0	0	0	0	0	0	0	0	0	0	0	0	0	0	0	0	0	0	0	1
1059446	AAAGTTAATT.TCAATATATA	T	C	0	1	0	0	1	1	0	0	0	1	0	1	1	0	1	0	0	0	1	0	0	1	0	0	0	0	1	1	0	0	1	1	1	1
1059593	GAATGGAAGC.GTATAAAGAA	G	A	0	1	0	0	1	1	0	0	0	1	0	1	1	0	1	0	0	0	1	0	0	1	0	0	0	0	1	1	0	0	1	1	1	1
1061592	AATCGTATCG.TCTTTCTTTA	T	C	0	1	0	0	1	1	0	0	0	1	0	1	1	0	1	0	0	0	1	0	0	1	0	0	0	0	1	1	0	0	1	1	1	1
1065581	ACGTGATACA.GTTGGCATTC	G	A	0	0	0	0	0	0	0	0	0	0	0	0	0	0	0	0	0	0	0	0	0	0	0	0	0	0	0	0	1	0	0	0	0	0
1068832	TAATTGGAGC.ATTCCAGATG	A	G	0	1	0	0	1	1	0	0	0	1	0	1	1	0	1	0	0	0	1	0	0	1	0	0	0	0	1	1	0	0	1	1	1	1
1069281	GTACAAAAAA.TAAAAGTCAA	T	C	0	0	0	0	0	0	0	0	0	0	0	0	0	0	0	0	0	0	0	0	0	0	0	0	0	0	0	0	0	0	1	1	0	0
1071223	TTGATATATT.TAAAAAATCG	T	A	0	0	0	0	0	0	0	0	0	1	0	0	0	0	0	0	0	0	0	0	0	0	0	0	0	0	0	0	0	0	0	0	0	0
1071845	TAAATAAAAT.CCCCTTATCC	C	T	0	1	0	0	1	1	0	0	0	1	0	1	1	0	1	0	0	0	1	0	0	1	0	0	0	0	1	1	0	0	1	1	1	1
1071947	AATTAATTTA.GAATTTTTAA	G	T	0	0	0	0	1	1	0	0	0	0	0	1	0	0	0	0	0	0	0	0	0	0	0	0	0	0	0	0	0	0	0	0	0	1
1072217	GCGGGAGCAA.CTGTTATTCC	C	T	0	0	1	1	0	0	1	1	1	0	1	0	0	0	0	0	1	1	0	0	1	0	1	1	1	1	0	0	1	0	0	0	0	0
1073923	TCATTATCAA.TATGATAGTT	T	C	0	1	0	0	1	1	0	0	0	1	0	1	1	0	1	0	0	0	1	0	0	1	0	0	0	0	1	1	0	0	1	1	1	1
1074185	TTAAAAAATC.TAAAAGTAAC	T	C	0	1	1	1	1	1	1	1	1	1	1	1	1	1	1	1	1	1	1	1	1	1	1	1	1	1	1	1	1	1	1	1	1	1
1074458	GACGCGAGTG.CAATTGAACA	C	T	0	0	0	0	0	0	0	0	0	1	0	0	0	0	0	0	0	0	0	0	0	0	0	0	0	0	0	0	0	0	0	0	0	0
1075798	TGAAAAATCA.TAACATTCAG	T	C	0	0	0	0	0	1	0	0	0	0	0	0	0	0	0	0	0	0	0	0	0	0	0	0	0	0	0	0	0	0	0	0	0	0
1084733	TTTGTATTAC.CGGGGAAGGT	C	T	0	1	0	0	1	1	0	0	0	1	0	1	1	0	1	0	0	0	1	0	0	1	0	0	0	0	1	1	0	0	1	1	1	1
1086203	AAACGCAACG.CCACTATCAA	C	T	0	1	1	1	1	1	1	1	1	1	1	1	1	1	1	1	1	1	1	1	1	1	1	1	1	1	1	1	1	1	1	1	1	1
1086303	TTATTTACTG.ATGTGTTTGT	A	G	0	0	0	0	1	1	0	0	0	0	0	1	0	0	0	0	0	0	0	0	0	0	0	0	0	0	0	0	0	0	0	0	0	1
1086981	GGCTCCATTT.CGTATGCGTA	C	T	0	0	0	0	0	0	0	0	0	0	0	0	0	0	0	1	0	0	0	0	0	0	0	0	0	0	0	0	0	0	0	0	0	0
1087123	AGTTTTCAGT.GGAGAAAGAA	G	A	0	0	0	0	0	0	0	0	0	0	0	0	0	0	0	0	0	0	0	0	0	0	0	0	0	0	0	0	0	0	1	1	0	0
1088068	TTTAAAATTT.GATATCTATA	G	T	0	1	0	0	0	0	0	0	0	0	0	0	0	0	0	0	0	0	0	0	0	0	0	0	0	0	0	0	0	0	0	0	0	0
1088827	TCTACACAAA.AAGGTTATTC	A	G	0	0	0	0	0	0	0	0	0	0	0	0	1	0	0	0	0	0	0	0	0	0	0	0	0	0	0	0	0	0	0	0	0	0
1089080	AGTGATAGCG.TTTATGAACA	T	C	0	1	1	1	1	1	1	1	1	1	1	1	1	1	1	1	1	1	1	1	1	1	1	1	1	1	1	1	1	1	1	1	1	1
1089417	ACTTCATCTT.CTTTTGTCTT	C	G	0	0	0	0	0	0	0	0	0	0	0	0	0	0	0	0	0	0	0	0	0	0	0	0	0	0	0	0	0	0	1	1	0	0
1094900	ATACGTAGTT.CGGATTCTCG	C	T	0	0	0	0	1	1	0	0	0	0	0	1	0	0	0	0	0	0	0	0	0	1	0	0	0	0	0	0	0	0	0	0	0	1
1096357	AAGAAATGCC.CGCTATATAT	C	G	0	1	0	0	1	1	0	0	0	1	0	1	1	0	1	0	0	0	1	0	0	1	0	0	0	0	1	1	0	0	1	1	1	1
1096570	TATTATTTCT.CTTCTTATTG	C	T	0	0	0	0	0	0	0	0	0	0	0	0	0	0	0	0	0	0	0	0	0	1	0	0	0	0	0	0	0	0	0	0	0	0
1098737	GTTTGATATT.GGGAATATTT	G	A	0	1	0	0	1	1	0	0	0	0	0	1	1	0	0	0	0	0	0	0	0	1	0	0	0	0	0	0	0	0	0	0	0	1
1100682	CTAATTTTTT.ACAATTTTCC	A	G	0	0	1	1	0	0	1	1	1	0	1	0	0	0	0	0	0	1	0	0	1	0	1	1	1	1	0	0	1	0	0	0	0	0
1101562	GGATTTAGAC.TGACTAGTAT	T	C	0	1	1	1	1	1	1	1	1	1	1	1	1	1	1	1	1	1	1	1	1	1	1	1	1	1	1	1	1	1	1	1	1	1
1103516	ATATAAGGAT.GTTTAAATTA	G	A	0	0	1	1	0	0	1	1	1	0	1	0	0	0	0	0	0	1	0	0	1	0	1	1	1	1	0	0	1	0	0	0	0	0
1103688	TTAAATATAC.GATTTGGTAA	G	A	0	1	0	0	1	1	0	0	0	1	0	1	1	0	1	0	0	0	1	0	0	1	0	0	0	0	1	1	0	0	1	1	1	1
1105053	TGGGAAAATG.CAATTGAAGG	C	A	0	0	0	0	0	0	0	0	0	0	0	0	0	0	0	1	0	0	0	0	0	0	0	0	0	0	0	0	0	0	0	0	0	0
1105578	GTCACGATGA.CGGCGCCGTT	C	T	0	1	0	0	0	0	0	0	0	0	0	0	0	0	0	0	0	0	0	0	0	0	0	0	0	0	0	0	0	0	0	0	0	0
1105619	AGTCATTCAA.ACTTGTCACC	A	G	0	1	0	0	1	1	0	0	0	1	0	1	1	0	1	0	0	0	1	0	0	1	0	0	0	0	1	1	0	0	1	1	1	1
1109288	TGCGAAAATG.TATGAACATG	T	C	0	0	1	1	0	0	1	1	1	0	1	0	0	0	0	0	1	1	0	0	1	0	1	1	1	1	0	0	1	0	0	0	0	0
1109723	AAAGTTAATT.GTCGTAATGA	G	A	0	0	0	0	1	1	0	0	0	0	0	1	0	0	0	0	0	0	0	0	0	1	0	0	0	0	0	0	0	0	0	0	0	1
1110611	TAAAAAAATG.CCATTTCCTA	C	A	0	0	0	0	0	0	0	0	0	0	0	0	0	0	0	0	0	0	0	0	0	0	0	0	0	0	0	0	0	0	0	0	0	1
1112838	GAGAGTTACG.ATCACGTTAA	A	G	0	0	0	0	0	0	0	0	0	0	0	0	0	1	0	0	0	0	0	0	0	0	0	0	0	0	0	0	0	0	0	0	0	0
1115180	CAGCTGGTGT.ATTATATTTC	A	G	0	0	0	0	0	0	0	0	0	0	0	0	0	0	0	0	0	0	0	0	0	0	0	0	0	0	0	0	0	0	0	0	1	0
1120096	TAATTCAACG.CTATTCACTT	C	T	0	1	1	1	1	1	1	1	1	1	1	1	1	1	1	1	1	1	1	1	1	1	1	1	1	1	1	1	1	1	1	1	1	1
1125455	TTACTCCTTC.GCATGTTTCC	G	A	0	1	1	1	1	1	1	1	1	1	1	1	1	0	1	1	1	1	1	1	1	1	1	1	1	1	1	1	1	1	1	1	1	1
1126744	ATGACATTTT.CGAAGAACGG	C	T	0	1	0	0	1	1	0	0	0	0	0	1	1	0	0	0	0	0	0	0	0	1	0	0	0	0	0	0	0	0	0	0	0	1
1128001	TAAATAAATT.TTCATATAAA	T	G	0	1	0	0	1	1	0	0	0	1	0	1	1	0	1	0	0	0	1	0	0	1	0	0	0	0	1	1	0	0	1	1	1	1
1130840	TAGGGTATGC.CGTGCCGACA	C	T	0	1	0	0	1	1	0	0	0	1	0	1	1	0	1	0	0	0	1	0	0	1	0	0	0	0	1	1	0	0	1	1	1	1
1133690	TAAGGTAAGG.CGTTGCTCTT	C	T	0	1	0	0	1	1	0	0	0	1	0	1	1	0	1	0	0	0	1	0	0	1	0	0	0	0	1	1	0	0	1	1	1	1
1133720	TAAAGAGAAG.ACTTTCTCCT	A	G	0	1	0	0	1	1	0	0	0	1	0	1	1	0	1	0	0	0	1	0	0	1	0	0	0	0	1	1	0	0	1	1	1	1
1134098	TGCACTAACT.CAAAACAAAA	C	A	0	0	0	0	0	0	0	0	0	0	0	0	0	1	0	0	0	0	0	0	0	0	0	0	0	0	0	0	0	0	0	0	0	0
1135305	ATATTCTTAT.ACTCATAAAT	A	G	0	0	0	0	0	0	0	0	0	0	0	0	0	0	0	1	0	0	0	0	0	0	0	0	0	0	0	0	0	0	0	0	0	0
1137740	ACTCACTATC.GTTTATTTTA	G	A	0	0	0	0	1	1	0	0	0	0	0	1	1	0	0	0	0	0	0	0	0	1	0	0	0	0	0	0	0	0	0	0	0	1
1137935	TAATTTGACC.AATTTTTAGT	A	G	0	1	0	0	1	1	0	0	0	1	0	1	1	0	1	0	0	0	1	0	0	1	0	0	0	0	1	1	0	0	1	1	1	1
1139370	AAAGACAAGC.CTGTCGGTAC	C	T	0	1	0	0	0	0	0	0	0	0	0	0	0	0	0	0	0	0	0	0	0	0	0	0	0	0	0	0	0	0	0	0	0	0
1142049	TTAGAAGAGC.AGGATGGGCT	A	G	0	1	0	0	1	1	0	0	0	1	0	1	1	0	1	0	0	0	1	0	0	1	0	0	0	0	1	1	0	0	1	1	1	1
1142115	AAACAAGGCG.TAGAAAATTT	T	C	0	1	0	0	1	1	0	0	0	1	0	1	1	0	1	0	0	0	1	0	0	1	0	0	0	0	1	1	0	0	1	1	1	1
1142308	TAAGCCAATT.GTTTACAAGA	G	A	0	1	1	1	1	1	1	1	1	1	1	1	1	0	1	1	1	1	1	1	1	1	1	1	1	1	1	1	1	1	1	1	1	1
1144644	AATAGACGCT.TGGTTAAAAT	T	C	0	0	0	0	0	0	0	0	0	0	0	0	0	0	0	0	1	0	0	0	0	0	0	0	0	0	0	0	0	0	0	0	0	0
1146438	ATGGGGCGGC.CGAGGATATT	C	T	0	0	0	0	0	0	0	0	0	0	0	0	0	0	0	0	0	0	0	0	1	0	0	0	0	0	0	0	0	0	0	0	0	0
1146622	TTACAAATCG.TAATGAAGCA	T	C	0	1	1	1	1	1	1	1	1	1	1	1	1	1	1	1	1	1	1	1	1	1	1	1	1	1	1	1	1	1	1	1	1	1
1151019	TTGGGCTAAG.CTGTATGATG	C	T	0	1	0	0	1	1	0	0	0	1	0	1	1	0	1	0	0	0	1	0	0	1	0	0	0	0	1	1	0	0	1	1	1	1
1151032	TATGATGAAG.CGAAAACAGG	C	T	0	0	0	0	0	0	0	0	0	0	0	0	0	0	0	0	0	0	0	0	0	1	0	0	0	0	0	0	0	0	0	0	0	0
1153322	TGTTAACGTA.TCCCTTTACA	T	C	0	0	0	0	1	1	0	0	0	0	0	1	0	0	0	0	0	0	0	0	0	1	0	0	0	0	0	0	0	0	0	0	0	1
1156669	CATATGGAGG.TATTTCAGCA	T	C	0	0	1	1	0	0	1	1	1	0	1	0	0	0	0	0	1	1	0	0	1	0	1	1	1	1	0	0	1	0	0	0	0	0
1160780	TTTTTAGCAA.GGTGTATCGT	G	A	0	1	0	0	1	1	0	0	0	1	0	1	1	0	1	0	0	0	1	0	0	1	0	0	0	0	1	1	0	0	1	1	1	1
1161090	ATTGTTAGAA.CATATATATA	C	T	0	0	0	0	0	0	0	0	0	0	0	0	0	0	0	0	0	0	0	0	0	1	0	0	0	0	0	0	0	0	0	0	0	0
1165472	TTTGAAGATG.TCATTTCATT	T	C	0	1	0	0	1	1	0	0	0	0	0	1	1	0	0	0	0	0	0	0	0	1	0	0	0	0	0	0	0	0	0	0	0	1
1170131	TGTTCGCAGA.GTTTGAGCAT	G	T	0	0	0	0	0	0	0	0	0	0	0	0	0	0	0	0	0	0	0	0	0	0	0	0	0	0	1	0	0	0	0	0	0	0
1170981	AACGAATTCA.CATACAAACA	C	T	0	0	0	0	0	0	0	1	0	0	0	0	0	0	0	0	0	0	0	0	0	0	0	0	0	0	0	0	0	0	0	0	0	0
1172901	ATGTGTTTCC.AACAAGCCGA	A	G	0	0	0	0	0	0	0	0	0	0	0	0	0	0	0	1	0	0	0	0	0	0	0	0	0	0	0	0	0	0	0	0	0	0
1174370	CTGGCAAGCA.CGATGAAAGA	C	T	0	0	0	0	0	0	0	0	0	0	0	0	0	0	0	0	0	0	0	0	0	0	0	0	0	0	0	0	0	0	0	0	0	1
1174824	TTGGCGGAGC.AATTATTCAC	A	G	0	0	0	0	0	0	0	0	0	0	0	0	1	0	0	0	0	0	0	0	0	0	0	0	0	0	0	0	0	0	0	0	0	0
1178485	TATATGTGAG.TAAGGAACTT	T	C	0	0	0	0	0	0	0	0	0	0	0	0	0	1	0	0	0	0	0	0	0	0	0	0	0	0	0	0	0	0	0	0	0	0
1179974	CGTATGAAGG.CGGAAAGAAC	C	T	0	1	0	0	1	1	0	0	0	0	0	1	1	0	0	0	0	0	0	0	0	1	0	0	0	0	0	0	0	0	0	0	0	1
1181950	TTAGGTGCGG.ACAGACCTTC	A	G	0	1	1	1	1	1	1	1	1	1	1	1	1	1	1	1	1	1	1	1	1	1	1	1	1	1	1	1	1	1	1	1	1	1
1185112	TCTTTATATG.AAGAAAAATC	A	C	0	0	0	0	0	0	0	0	0	0	0	0	0	0	0	0	0	0	0	0	1	0	0	0	0	0	0	0	0	0	0	0	0	0
1186902	TCAGTTCAGG.CAATTGATGG	C	A	0	0	0	0	0	0	0	0	0	0	0	0	0	0	0	1	0	0	0	0	0	0	0	0	0	0	0	0	0	0	0	0	0	0
1187981	ATGATCGTGG.CTTTTTTACT	C	T	0	0	0	0	0	0	0	0	0	0	0	0	0	0	0	0	0	0	0	0	0	0	0	0	0	0	0	0	0	0	0	0	0	1
1190415	AGGATATATC.ATGGAACTAT	A	G	0	0	0	0	1	1	0	0	0	0	0	1	0	0	0	0	0	0	0	0	0	1	0	0	0	0	0	0	0	0	0	0	0	1
1192895	TCATAATACG.AGAAAAAGCG	A	G	0	0	1	1	0	0	1	1	1	0	1	0	0	0	0	0	1	1	0	0	1	0	1	1	1	1	0	0	1	0	0	0	0	0
1198435	GAAATTTCTT.CAATTCTCCC	C	T	0	0	0	0	0	0	0	0	0	0	0	0	0	0	0	0	0	0	0	0	0	1	0	0	0	0	0	0	0	0	0	0	0	0
1200683	TTAATTAGTT.CTTACCAATC	C	T	0	0	0	0	1	1	0	0	0	0	0	1	0	0	0	0	0	0	0	0	0	1	0	0	0	0	0	0	0	0	0	0	0	1
1200881	AAGGCTGTGT.CAGTAAACTA	C	T	0	1	0	0	1	1	0	0	0	1	0	1	1	0	1	1	0	0	1	1	0	1	0	0	0	0	1	1	0	1	1	1	1	1
1202851	TGAGTACTCC.CTTTTTGTGT	C	T	0	0	0	0	0	0	0	0	0	0	0	0	0	0	0	0	0	0	0	0	0	1	0	0	0	0	0	0	0	0	0	0	0	0
1204340	CGGTATCAGG.TGCTCCGAAA	T	C	0	0	0	0	1	1	0	0	0	0	0	1	0	0	0	0	0	0	0	0	0	1	0	0	0	0	0	0	0	0	0	0	0	1
1204908	ACATCGCGTG.CGAAACATAA	C	T	0	1	0	0	1	1	0	0	0	1	0	1	1	0	1	0	0	0	1	0	0	1	0	0	0	0	1	1	0	0	1	1	1	1
1206071	CTTTTCGCAA.ATGGAAAAGC	A	G	0	1	0	0	1	1	0	0	0	1	0	1	1	0	1	0	0	0	1	0	0	1	0	0	0	0	1	1	0	0	1	1	1	1
1212118	GAAGAAAATA.CACCCGATTC	C	T	0	0	0	0	0	0	0	0	0	0	0	0	0	0	0	1	0	0	0	0	0	0	0	0	0	0	0	0	0	0	0	0	0	0
1222024	TCGAAAAAAC.GGAATAAATC	G	A	0	1	0	0	1	1	0	0	0	1	0	1	1	0	1	0	0	0	1	0	0	1	0	0	0	0	1	1	0	0	1	1	1	1
1223198	AGCTGTAGAA.CGATATATTC	C	T	0	1	1	1	1	1	1	1	1	1	1	1	1	1	1	1	1	1	1	1	1	1	1	1	1	1	1	1	1	1	1	1	1	1
1223256	ATAATAATGA.TTTTGGATCT	T	A	0	0	0	0	1	1	0	0	0	0	0	1	0	0	0	0	0	0	0	0	0	0	0	0	0	0	0	0	0	0	0	0	0	1
1223385	CGTTATCGAT.TGCAACTGGA	T	C	0	1	0	0	1	1	0	0	0	0	0	1	1	0	0	0	0	0	0	0	0	1	0	0	0	0	0	0	0	0	0	0	0	1
1224912	ATTGAACTTT.TTCAGCAGGG	T	C	0	1	0	0	1	1	0	0	0	1	0	1	1	0	1	1	0	0	1	1	0	1	0	0	0	0	1	1	0	1	1	1	1	1
1225390	TGCTCTTCCA.GCTGAAACAT	G	T	0	0	0	0	1	1	0	0	0	0	0	1	0	0	0	0	0	0	0	0	0	1	0	0	0	0	0	0	0	0	0	0	0	1
1228266	GGGAACTTGA.TGTAAAGGTT	T	C	0	1	1	1	1	1	1	1	1	1	1	1	1	1	1	1	1	1	1	1	1	1	1	1	1	1	1	1	1	1	1	1	1	1
1230859	GCAGACCAAA.CGGATTATAT	C	T	0	1	0	0	1	1	0	0	0	1	0	1	1	0	1	0	0	0	1	0	0	1	0	0	0	0	1	1	0	0	1	1	1	1
1234783	AACAGTGAAT.GTTCTTCCAA	G	A	0	0	0	0	0	0	0	0	0	1	0	0	0	0	1	0	0	0	1	0	0	0	0	0	0	0	1	1	0	0	1	1	1	0
1235036	ACAATTGATG.CGAAAACTGG	C	T	0	1	0	0	1	1	0	0	0	1	0	1	1	0	1	0	0	0	1	0	0	1	0	0	0	0	1	1	0	0	1	1	1	1
1235408	GATCCGAATC.ATTATACTAC	A	G	0	0	0	0	1	1	0	0	0	0	0	1	0	0	0	0	0	0	0	0	0	1	0	0	0	0	0	0	0	0	0	0	0	1
1236099	TTGGAGCCAT.TTTATTTGTA	T	G	0	1	0	0	1	1	0	0	0	1	0	1	1	0	1	0	0	0	1	0	0	1	0	0	0	0	1	1	0	0	1	1	1	1
1236252	CATTTCTAAT.GTGTTCGTTA	G	A	0	1	0	0	1	1	0	0	0	1	0	1	1	0	1	0	0	0	1	0	0	1	0	0	0	0	1	1	0	0	1	1	1	1
1237738	AATGCTGAAG.CCACCTCGTA	C	T	0	0	0	0	0	0	0	0	0	0	0	0	0	0	0	0	0	0	0	0	0	0	0	0	0	0	0	0	0	1	0	0	0	0
1242321	AATTAGATGG.TTTTGCTGTT	T	C	0	0	0	0	0	0	0	0	0	0	0	0	1	0	0	0	0	0	0	0	0	0	0	0	0	0	0	0	0	0	0	0	0	0
1242735	AGATTCCAGA.TGCAGGACGT	T	C	0	0	0	0	0	0	0	0	0	0	0	0	1	0	0	0	0	0	0	0	0	0	0	0	0	0	0	0	0	0	0	0	0	0
1244334	CTACAAAAAG.TGCTTTAAAA	T	A	0	1	0	0	1	1	0	0	0	1	0	1	1	0	1	0	0	0	1	0	0	1	0	0	0	0	1	1	0	0	1	1	1	1
1246000	TATTAGTGAA.CCTCTAAATT	C	T	0	0	0	0	0	0	0	1	0	0	0	0	0	0	0	0	0	0	0	0	0	0	0	0	0	0	0	0	0	0	0	0	0	0
1247290	ATGAAATTAA.CGAAGAGATT	C	T	0	1	0	0	1	1	0	0	0	1	0	1	1	0	1	0	0	0	1	0	0	1	0	0	0	0	1	1	0	0	1	1	1	1
1248543	GCATTTTTCT.CACACTATAC	C	T	0	0	0	0	0	0	0	0	0	0	0	0	0	0	0	0	0	0	0	0	0	1	0	0	0	0	0	0	0	0	0	0	0	0
1252323	ATCAAATGAA.AGGTTTAGAG	A	C	0	0	0	0	0	0	0	0	0	0	0	0	0	0	0	0	1	0	0	0	0	0	0	0	0	0	0	0	0	0	0	0	0	0
1252476	TTGTAGAAGG.TAAAGTGAAA	T	C	0	1	1	1	1	1	1	1	1	1	1	1	1	1	1	1	1	1	1	1	1	1	1	1	1	1	1	1	1	1	1	1	1	1
1252778	TTTTTACATC.CAATTACAAA	C	T	0	1	0	0	0	0	0	0	0	0	0	0	0	0	0	0	0	0	0	0	0	0	0	0	0	0	0	0	0	0	0	0	0	0
1253898	TGCTTAATTC.AGTGTCGATT	A	G	0	0	0	0	0	0	0	0	0	0	0	0	0	0	0	0	1	0	0	0	0	0	0	0	0	0	0	0	0	0	0	0	0	0
1254326	ATATTTTGAA.TCTTTACGTT	T	C	0	1	0	0	1	1	0	0	0	1	0	1	1	0	1	1	0	0	1	1	0	1	0	0	0	0	1	1	0	1	1	1	1	1
1255124	GCAGAACCAC.AGCAGCGATC	A	G	0	0	0	0	0	0	0	0	0	0	0	0	0	0	0	0	0	0	1	0	0	0	0	0	0	0	0	0	0	0	0	0	0	0
1255632	CTGTGAAGAA.TGCAACTTGT	T	C	0	1	0	0	1	1	0	0	0	1	0	1	1	0	1	0	0	0	1	0	0	1	0	0	0	0	1	1	0	0	1	1	1	1
1259436	AGGAAAAGGA.CCGATAACGA	C	T	0	0	0	0	1	1	0	0	0	0	0	1	0	0	0	0	0	0	0	0	0	1	0	0	0	0	0	0	0	0	0	0	0	1
1263057	CATGGTTGAG.CCTACTCTTC	C	T	0	0	0	0	0	0	0	0	0	0	0	0	0	0	0	1	0	0	0	0	0	0	0	0	0	0	0	0	0	0	0	0	0	0
1263163	CTTGTTTAGT.CGATATGTTT	C	T	0	0	0	0	0	0	0	0	0	0	0	0	0	0	0	0	0	0	1	0	0	0	0	0	0	0	0	0	0	0	0	0	0	0
1263505	ATGTTGGTGC.AAGTTTACCA	A	G	0	1	0	0	1	1	0	0	0	0	0	1	1	0	0	0	0	0	0	0	0	1	0	0	0	0	0	0	0	0	0	0	0	1
1264847	ATCGCCATGT.TGGTGGACAT	T	C	0	0	0	0	0	0	0	0	0	0	0	0	0	0	0	1	0	0	0	0	0	0	0	0	0	0	0	0	0	0	0	0	0	0
1267791	TTCCAGTAAA.CAATTCAGCA	C	T	0	0	0	0	0	0	1	0	0	0	1	0	0	0	0	0	0	0	0	0	0	0	0	0	0	0	0	0	0	0	0	0	0	0
1268588	CAATTGTACC.TAATCCTGTT	T	C	0	1	0	0	1	1	0	0	0	1	0	1	1	0	1	0	0	0	1	0	0	1	0	0	0	0	1	1	0	0	1	1	1	1
1269296	ATATGCTATT.GTACTCTCAT	G	A	0	0	0	0	1	1	0	0	0	0	0	1	0	0	0	0	0	0	0	0	0	1	0	0	0	0	0	0	0	0	0	0	0	1
1271875	GCATATGAGC.AGAAAGTTCC	A	G	0	0	0	0	0	0	0	0	0	0	0	0	0	0	0	1	0	0	0	0	0	0	0	0	0	0	0	0	0	0	0	0	0	0
1272389	TAAAGAATAA.ATTCTTTTGG	A	T	0	0	0	0	0	0	0	0	0	0	0	0	0	0	0	0	0	0	1	0	0	0	0	0	0	0	0	0	0	0	0	0	0	0
1274872	TGAAACAGGA.TTATATGGTC	T	C	0	0	0	0	0	0	0	0	0	0	0	0	0	0	0	0	0	0	0	0	0	0	0	1	0	0	0	0	0	0	0	0	0	0
1275051	TCGTTGAAAG.CTGGAGGTTA	C	T	0	0	0	0	0	0	0	0	0	0	0	0	0	1	0	0	0	0	0	0	0	0	0	0	0	0	0	0	0	0	0	0	0	0
1275945	GAAATATGGA.CTTCCTGTTG	C	T	0	1	0	0	1	1	0	0	0	1	0	1	1	0	1	0	0	0	1	0	0	1	0	0	0	0	1	1	0	0	1	1	1	1
1276184	TTGTAGCAAA.GAATATTATT	G	T	0	1	0	0	1	1	0	0	0	1	0	1	1	0	1	0	0	0	1	0	0	1	0	0	0	0	1	1	0	0	1	1	1	1
1276213	GGCTATGAAG.CGCTTTTTGG	C	G	0	0	0	0	0	0	0	0	0	0	0	0	1	0	0	0	0	0	0	0	0	0	0	0	0	0	0	0	0	0	0	0	0	0
1276881	TCGGTTAGTG.TGGTAAGTGT	T	C	0	1	0	0	1	1	0	0	0	1	0	1	1	0	1	0	0	0	1	0	0	1	0	0	0	0	1	1	0	0	1	1	1	1
1279608	CATGATAATA.TGGCAACTTA	T	C	0	0	0	0	0	0	0	0	0	0	0	0	0	0	0	0	0	0	0	0	0	0	0	0	0	0	0	0	0	0	0	0	0	1
1279974	AAGTGGGCAG.CAGAAAATCG	C	T	0	0	0	0	0	0	0	0	0	0	0	0	0	0	0	0	0	0	0	1	0	0	0	0	0	0	0	0	0	0	0	0	0	0
1282153	GGACTTGAAG.CATTTAAAAA	C	T	0	0	0	0	0	0	0	0	0	0	0	0	0	0	0	0	0	0	0	0	0	0	0	0	0	0	1	0	0	0	0	0	0	0
1282623	GATGGTAACT.GTGTCAGCGG	G	A	0	0	0	0	0	0	0	0	0	0	0	0	1	0	0	0	0	0	0	0	0	0	0	0	0	0	0	0	0	0	0	0	0	0
1283535	AGAAGTAGTT.CGCAATCGTT	C	T	0	0	1	1	0	0	1	1	1	0	1	0	0	0	0	0	1	1	0	0	1	0	1	1	1	1	0	0	1	0	0	0	0	0
1284254	AAGGAGTTCC.AGGGTTCGGA	A	G	0	1	0	0	1	1	0	0	0	1	0	1	1	0	1	0	0	0	1	0	0	1	0	0	0	0	1	1	0	0	1	1	1	1
1284818	AGTCCAATTT.TCATCTTTTG	T	G	0	1	0	0	1	1	0	0	0	1	0	1	1	0	1	0	0	0	1	0	0	1	0	0	0	0	1	1	0	0	1	1	1	1
1284863	TGAAGAAGAG.GGCCTTAAAA	G	A	0	0	0	0	0	0	0	0	0	0	0	0	0	0	0	1	0	0	0	0	0	0	0	0	0	0	0	0	0	0	0	0	0	0
1285358	ATTACCGGCG.CCTTATGGTA	C	T	0	0	0	0	0	0	0	0	0	0	0	0	0	0	0	0	0	0	0	0	0	1	0	0	0	0	0	0	0	0	0	0	0	0
1289267	TGTCTGTAGT.ATTATATAAA	A	T	0	0	0	0	1	1	0	0	0	0	0	0	0	0	0	0	0	0	0	0	0	0	0	0	0	0	0	0	0	0	0	0	0	1
1289636	GTGATAATTC.AATTAAATTT	A	G	0	0	0	0	1	1	0	0	0	0	0	1	0	0	0	0	0	0	0	0	0	1	0	0	0	0	0	0	0	0	0	0	0	1
1291345	AGTAATTGGG.CTTGTTTTGA	C	A	0	0	1	0	0	0	0	0	0	0	0	0	0	0	0	0	0	0	0	0	0	0	0	0	0	0	0	0	0	0	0	0	0	0
1291741	TCTTCCTTTG.TGGAAGGAAG	T	C	0	1	0	0	1	1	0	0	0	0	0	1	1	0	0	0	0	0	0	0	0	1	0	0	0	0	0	0	0	0	0	0	0	1
1292925	CGGATATGAA.CAGGGTGGTC	C	T	0	0	0	0	0	0	0	0	0	0	0	0	1	0	0	0	0	0	0	0	0	0	0	0	0	0	0	0	0	0	0	0	0	0
1293782	TTCTGGTGTA.GTGTAATATA	G	T	0	0	0	0	1	1	0	0	0	0	0	1	0	0	0	0	0	0	0	0	0	1	0	0	0	0	0	0	0	0	0	0	0	1
1296700	ACCAACAAAA.GGGGGGAAAG	G	A	0	1	0	0	1	1	0	0	0	1	0	1	1	0	1	0	0	0	1	0	0	1	0	0	0	0	1	1	0	0	1	1	1	1
1297603	CCAAGGCCAG.TACCTTTTTC	T	C	0	0	0	0	0	0	0	0	0	0	0	0	0	0	0	1	0	0	0	0	0	0	0	0	0	0	0	0	0	0	0	0	0	0
1298040	CTCAGTGCAT.GTATCTGATT	G	A	0	0	0	0	0	0	0	0	0	0	0	0	0	0	0	0	0	0	0	0	0	0	0	0	0	0	0	0	0	0	1	1	0	0
1298596	CATAGTATAG.TAACGAGGCA	T	C	0	1	0	0	1	1	0	0	0	1	0	1	1	0	1	0	0	0	1	0	0	1	0	0	0	0	1	1	0	0	1	1	1	1
1301164	ATCTCTAAAG.CTATATTTAT	C	T	0	1	0	0	1	1	0	0	0	1	0	1	1	0	1	0	0	0	1	0	0	1	0	0	0	0	1	1	0	0	1	1	1	1
1301277	TATGGGGGAA.ATTCACACCA	A	T	0	0	0	0	0	0	0	0	0	0	0	0	0	0	0	0	0	0	0	0	0	0	0	0	0	0	0	0	1	0	0	0	0	0
1301583	GTTTTGATTT.TCTTTTTGAA	T	A	0	1	0	0	1	1	0	0	0	1	0	1	1	0	1	0	0	0	1	0	0	1	0	0	0	0	1	1	0	0	1	1	1	1
1301762	AGTAAAAATT.TGAAAAATAT	T	C	0	1	1	1	1	1	1	1	1	1	1	1	1	1	1	1	1	1	1	1	1	1	1	1	1	1	1	1	1	1	1	1	1	1
1303010	TCCTTTTCCG.CCATATACAC	C	T	0	0	0	0	0	0	0	0	0	0	0	0	0	1	0	0	0	0	0	0	0	0	0	0	0	0	0	0	0	0	0	0	0	0
1303210	AACAGTTTTC.GTAGCTTAGT	G	A	0	1	1	1	1	1	1	1	1	1	1	1	1	1	1	1	1	1	1	1	1	1	1	1	1	1	1	1	1	1	1	1	1	1
1303269	AATACTTCTG.TCTCAACTGT	T	C	0	0	0	0	0	0	0	0	0	0	0	0	0	0	0	1	0	0	0	0	0	0	0	0	0	0	0	0	0	0	0	0	0	0
1304029	AACATACGTA.TCAGTACATA	T	C	0	0	0	0	1	1	0	0	0	0	0	1	0	0	0	0	0	0	0	0	0	1	0	0	0	0	0	0	0	0	0	0	0	1
1305409	ACCAACCAGC.AACACCAACC	A	G	0	1	0	0	1	1	0	0	0	1	0	1	1	0	1	0	0	0	1	0	0	1	0	0	0	0	1	1	0	0	1	1	1	1
1308190	ATGATGAGCA.CGGTTTTCTG	C	G	0	1	0	0	1	1	0	0	0	1	0	1	1	0	1	0	0	0	1	0	0	1	0	0	0	0	1	1	0	0	1	1	1	1
1309049	CGAATAAAGG.ACTTATGAAC	A	G	0	0	0	0	1	1	0	0	0	0	0	1	0	0	0	0	0	0	0	0	0	0	0	0	0	0	0	0	0	0	0	0	0	1
1312396	GTTCAGAGAT.TGGTTTAATT	T	G	0	0	0	0	1	1	0	0	0	0	0	1	0	0	0	0	0	0	0	0	0	1	0	0	0	0	0	0	0	0	0	0	0	1
1312681	TACTTTCACC.GCTCTTCTTT	G	A	0	0	0	0	0	0	0	0	0	0	0	0	0	0	0	0	0	0	0	0	0	0	0	0	0	0	0	0	0	0	1	1	0	0
1313016	AAGAAATCCC.TGTTTGTAAA	T	C	0	1	1	1	1	1	1	1	1	1	1	1	1	1	1	1	1	1	1	1	1	1	1	1	1	1	1	1	1	1	1	1	1	1
1313116	TTGAAAGTAA.TTGAGAAAAA	T	C	0	0	0	0	0	0	0	0	0	0	0	0	0	0	0	0	0	0	0	0	0	1	0	0	0	0	0	0	0	0	0	0	0	0
1314219	TGATAGATAA.GTAAAAAGTA	G	T	0	0	1	1	0	0	1	1	1	0	1	0	0	0	0	0	0	1	0	0	1	0	1	1	1	1	0	0	1	0	0	0	0	0
1314283	AAATTATTGC.CGTTCTTTAC	C	T	0	0	0	0	0	0	0	0	0	0	0	0	0	0	0	0	0	0	0	0	0	0	0	0	0	0	1	0	0	0	0	0	0	0
1314468	TATTTTAATA.CATAATATAT	C	T	0	0	1	1	0	0	1	1	1	0	1	0	0	0	0	0	1	1	0	0	1	0	1	1	1	1	0	0	1	0	0	0	0	0
1314491	TTTTATTCTT.ATTGTAAGGG	A	G	0	0	0	0	1	1	0	0	0	0	0	1	0	0	0	0	0	0	0	0	0	1	0	0	0	0	0	0	0	0	0	0	0	1
1315235	GAACTCTTTC.AGCAGAGTTA	A	G	0	0	0	0	1	1	0	0	0	0	0	1	0	0	0	0	0	0	0	0	0	1	0	0	0	0	0	0	0	0	0	0	0	1
1318031	TTTGCGTTTC.AAACGTTAGA	A	G	0	1	0	0	1	1	0	0	0	1	0	1	1	0	1	0	0	0	1	0	0	1	0	0	0	0	1	1	0	0	1	1	1	1
1323389	GAAAAGGAGG.AAATTATCAT	A	G	0	0	0	0	0	0	0	0	0	0	0	0	0	0	0	0	0	0	0	0	0	0	0	0	0	0	0	0	0	0	0	0	0	1
1327123	AGAGGAACTT.CATCAGATTC	C	T	0	0	0	0	0	0	0	0	0	0	0	0	0	0	0	0	0	0	0	0	0	0	0	0	0	0	0	0	0	0	0	0	0	1
1327661	CATTTTGTGA.CCGAGCAACT	C	T	0	0	0	0	0	0	0	0	0	0	0	0	0	0	0	1	0	0	0	0	0	0	0	0	0	0	0	0	0	0	0	0	0	0
1334087	TTTTCTGAAT.ATTTTGTATA	A	G	0	1	0	0	1	1	0	0	0	1	0	1	1	0	1	0	0	0	1	0	0	1	0	0	0	0	1	1	0	0	1	1	1	1
1335183	GCACTTTATT.AAGGGAGTTA	A	G	0	0	1	1	0	0	1	1	1	0	1	0	0	0	0	0	0	1	0	0	1	0	1	1	1	1	0	0	1	0	0	0	0	0
1338779	CTCGTTCCTT.CAATTTGTAC	C	T	0	1	0	0	1	1	0	0	0	1	0	1	1	0	1	0	0	0	1	0	0	1	0	0	0	0	1	1	0	0	1	1	1	1
1340240	TAAGCTGAAG.CGTTTGTCTA	C	T	0	0	0	0	0	0	0	0	0	0	0	0	0	0	0	0	0	0	0	0	0	0	0	0	0	0	1	0	0	0	0	0	0	0
1340265	AGACGGTAGC.TCCGTTATTA	T	C	0	0	0	0	0	0	0	0	0	0	0	0	0	0	0	0	0	0	0	0	0	0	0	0	0	0	0	1	0	0	0	0	0	0
1341053	CAGGTTGCAA.ACAAGCCATT	A	G	0	0	0	0	0	0	0	0	0	0	0	0	0	0	0	0	1	0	0	0	0	0	0	0	0	0	0	0	0	0	0	0	0	0
1341216	GAGGAATGCA.TGGTTCTTAC	T	C	0	1	0	0	1	1	0	0	0	1	0	1	1	0	1	0	0	0	1	0	0	1	0	0	0	0	1	1	0	0	1	1	1	1
1342283	ACGTTGAAAA.TGAACAGCAA	T	C	0	0	0	0	0	0	0	0	0	0	0	0	0	0	0	0	0	0	0	0	0	0	0	0	0	0	0	1	0	0	0	0	0	0
1342784	CGGATTTGAT.GTAGTAGTAG	G	C	0	1	0	0	0	0	0	0	0	0	0	0	0	0	0	0	0	0	0	0	0	0	0	0	0	0	0	0	0	0	0	0	0	0
1344025	GATGTATTAG.ATAGTATTTA	A	G	0	0	1	0	0	0	0	0	0	0	0	0	0	0	0	0	0	0	0	0	0	0	0	0	0	0	0	0	0	0	0	0	0	0
1344560	ATGAATCAGG.CATTCATCAA	C	T	0	0	0	0	0	0	0	0	0	0	0	0	0	0	0	0	0	0	1	0	0	0	0	0	0	0	0	0	0	0	0	0	0	0
1345764	ATCGTTTCTT.GCGCCTTTCA	G	A	0	1	0	0	1	1	0	0	0	1	0	1	1	0	1	0	0	0	1	0	0	1	0	0	0	0	1	1	0	0	1	1	1	1
1348187	CGAGAAAATG.TGGAAAGAGA	T	C	0	0	0	0	0	0	0	0	0	0	0	0	0	1	0	0	0	0	0	0	0	0	0	0	0	0	0	0	0	0	0	0	0	0
1348630	CCAAATGGAA.CGAGAGATTA	C	A	0	0	0	0	0	0	0	0	0	0	0	0	0	0	0	0	0	0	0	0	0	0	0	0	0	0	0	0	0	0	0	0	0	1
1349398	GATTTAGGAA.CGATTCAACA	C	T	0	1	0	0	1	1	0	0	0	1	0	1	1	0	1	0	0	0	1	0	0	1	0	0	0	0	1	1	0	0	1	1	1	1
1352945	ATTTTAAAGG.GGTGGTAGAA	G	A	0	1	1	1	1	1	1	1	1	1	1	1	1	1	1	1	1	1	1	1	1	1	1	1	1	1	1	1	1	1	1	1	1	1
1353544	TTATTGCTTC.TGGAGGAGTT	T	C	0	0	0	0	0	0	0	0	0	1	0	0	0	0	1	0	0	0	1	0	0	0	0	0	0	0	1	1	0	0	1	1	1	0
1357067	TATTACAAAC.AGCAGACTTT	A	G	0	0	0	0	0	0	0	0	0	0	0	0	0	0	0	0	0	0	0	0	0	0	0	0	0	0	0	1	0	0	0	0	0	0
1357274	AGCCGAAAAT.TACTGAAGAG	T	C	0	0	0	0	0	0	0	0	0	0	0	0	0	0	0	0	0	1	0	0	0	0	0	1	0	1	0	0	1	0	0	0	0	0
1361813	ATTAATTCGT.GTAACACCTG	G	A	0	0	0	0	0	0	0	0	0	0	0	0	0	0	0	0	0	0	0	1	0	0	0	0	0	0	0	0	0	0	0	0	0	0
1362990	TTGAGGAAGT.GTCTGAGAGA	G	A	0	1	0	0	1	1	0	0	0	1	0	1	1	0	1	0	0	0	1	0	0	1	0	0	0	0	1	1	0	0	1	1	1	1
1363770	TCCAAGTATT.GGGTGTGAGA	G	A	0	0	0	0	0	0	0	0	0	0	0	0	1	0	0	0	0	0	0	0	0	0	0	0	0	0	0	0	0	0	0	0	0	0
1369573	GAAGTTAGAA.TAAAGGTGAA	T	C	0	0	0	0	0	0	0	0	0	0	0	0	0	0	1	0	0	0	0	0	0	0	0	0	0	0	0	0	0	0	0	0	1	0
1370099	GTATAATTAA.TAAAAGTTTA	T	C	0	1	0	0	1	1	0	0	0	1	0	1	1	0	1	0	0	0	1	0	0	1	0	0	0	0	1	1	0	0	1	1	1	1
1370126	AGAAAAGGGG.AATTTATGAT	A	G	0	0	0	0	0	0	0	0	0	0	0	0	1	0	0	0	0	0	0	0	0	0	0	0	0	0	0	0	0	0	0	0	0	0
1372859	GATTTATTTT.GTAAGTCATT	G	A	0	1	0	0	0	0	0	0	0	0	0	0	0	0	0	0	0	0	0	0	0	0	0	0	0	0	0	0	0	0	0	0	0	0
1375309	TAGTGAATTT.TATTGGATTT	T	G	0	1	0	0	0	0	0	0	0	0	0	0	0	0	0	0	0	0	0	0	0	0	0	0	0	0	0	0	0	0	0	0	0	0
1376718	TCTTTACAGG.CCCACTTGCA	C	T	0	1	0	0	1	1	0	0	0	1	0	1	1	0	1	0	0	0	1	0	0	1	0	0	0	0	1	1	0	0	1	1	1	1
1377041	AGAATGTTCT.CTGTGCGGCT	C	T	0	0	0	0	0	0	0	0	0	0	0	0	0	0	0	0	0	0	0	0	0	0	0	0	0	0	0	0	0	0	0	0	0	1
1377710	AAAGAAAAAA.CCCAATTGCT	C	A	0	0	0	0	0	0	0	0	0	0	0	0	0	0	0	1	0	0	0	0	0	0	0	0	0	0	0	0	0	0	0	0	0	0
1380281	AGTAGTTGGA.GAAGCTGAAA	G	A	0	0	0	0	0	0	0	0	0	0	0	0	0	0	0	0	0	0	0	0	0	0	0	0	0	0	0	0	0	0	1	1	0	0
1381174	ATACGAAAGT.GTATAAAATA	G	T	0	1	0	0	1	1	0	0	0	1	0	1	1	0	1	0	0	0	1	0	0	1	0	0	0	0	1	1	0	0	1	1	1	1
1381541	GATTGCAATT.GGATATACAA	G	A	0	0	0	0	1	1	0	0	0	0	0	1	0	0	0	0	0	0	0	0	0	1	0	0	0	0	0	0	0	0	0	0	0	1
1386022	CCGTTTTGGG.CGCTCATTAT	C	T	0	1	0	0	1	1	0	0	0	1	0	1	1	0	1	0	0	0	1	0	0	1	0	0	0	0	1	1	0	0	1	1	1	1
1386691	GAACATTTGC.CAACGAGAAA	C	T	0	0	0	0	0	0	0	0	0	0	0	0	0	0	0	0	1	0	0	0	0	0	0	0	0	0	0	0	0	0	0	0	0	0
1388186	GTGTAGATAC.ACCGGATGGT	A	G	0	1	0	0	1	1	0	0	0	1	0	1	1	0	1	0	0	0	1	0	0	1	0	0	0	0	1	1	0	0	1	1	1	1
1390191	GCAATATGTG.CTGGGAATGC	C	T	0	0	1	0	0	0	0	0	0	0	0	0	0	0	0	0	0	0	0	0	0	0	0	0	0	0	0	0	0	0	0	0	0	0
1390402	TGTCTCGTAA.TATAAGAAGA	T	C	0	1	0	0	1	1	0	0	0	1	0	1	1	0	1	0	0	0	1	0	0	1	0	0	0	0	1	1	0	0	1	1	1	1
1393900	TTTAACCATG.CAACACAATT	C	T	0	0	0	0	0	0	0	0	0	0	0	0	0	1	0	0	0	0	0	0	0	0	0	0	0	0	0	0	0	0	0	0	0	0
1397966	GAAGCATAAA.TAAATAACCC	T	C	0	0	0	0	0	0	0	0	0	0	0	0	0	0	0	0	0	1	0	0	0	0	0	0	0	0	0	0	0	0	0	0	0	0
1399102	GATAATGGTT.ATCATTATCA	A	G	0	0	0	0	0	0	0	0	0	0	0	0	0	0	0	0	0	0	0	1	0	0	0	0	0	0	0	0	0	0	0	0	0	0
1399271	ATTAATGCTG.CTCTTTTCCA	C	T	0	1	1	1	1	1	1	1	1	1	1	1	1	1	1	1	1	1	1	0	1	1	1	1	1	1	1	1	1	1	1	1	1	1
1399590	GCAATACCGA.CATACTTTAA	C	T	0	1	0	0	1	1	0	0	0	1	0	1	1	0	1	0	0	0	1	0	0	1	0	0	0	0	1	1	0	0	1	1	1	1
1399670	TTTGTATGCA.TAATATCCCC	T	C	0	1	0	0	1	1	0	0	0	1	0	1	1	0	1	0	0	0	1	0	0	1	0	0	0	0	1	1	0	0	1	1	1	1
1399707	TGTGAGCTAA.TCCCTTCTAA	T	C	0	1	0	0	1	1	0	0	0	1	0	1	1	0	1	0	0	0	1	0	0	1	0	0	0	0	1	1	0	0	1	1	1	1
1400492	ATTTTTTCTC.CTTCTGGCGT	C	T	0	0	1	1	0	0	1	1	1	0	1	0	0	0	0	0	0	1	0	0	1	0	1	1	1	1	0	0	1	0	0	0	0	0
1401804	TTGTTTTATC.ATGGAATTCT	A	G	0	0	0	0	0	0	0	0	1	0	0	0	0	0	0	0	0	0	0	0	0	0	0	0	0	0	0	0	0	0	0	0	0	0
1404196	GTTGTAGGGT.GTAACGCTGG	G	A	0	1	0	0	1	1	0	0	0	1	0	1	1	0	1	1	0	0	1	0	0	1	0	0	0	0	1	1	0	0	1	1	1	1
1404399	TAAGGATGAT.AGGACGCAGT	A	G	0	0	0	0	1	1	0	0	0	0	0	0	0	0	0	0	0	0	0	0	0	0	0	0	0	0	0	0	0	0	0	0	0	0
1405770	AAAAACAGCT.AACTATTTAG	A	G	0	0	0	0	0	0	0	0	0	0	0	0	1	0	0	0	0	0	0	0	0	0	0	0	0	0	0	0	0	0	0	0	0	0
1407092	GTATTAAAGA.CGGCTGCTCC	C	T	0	1	0	0	1	1	0	0	0	1	0	1	1	0	1	0	0	0	1	0	0	1	0	0	0	0	1	1	0	0	1	1	1	1
1407497	TAATAGACAA.GGCGATATAA	G	A	0	1	0	0	1	1	0	0	0	1	0	1	1	0	1	0	0	0	1	0	0	1	0	0	0	0	1	1	0	0	1	1	1	1
1408195	ACCAAGTGTA.ATTGCTAAAA	A	G	0	0	0	0	0	0	0	0	0	0	0	0	0	0	0	0	0	0	1	0	0	0	0	0	0	0	0	0	0	0	0	0	0	0
1408721	CTCTTTTTGA.AGGAAATACA	A	T	0	0	0	0	0	0	0	0	0	0	0	0	0	0	0	0	0	0	0	0	0	0	0	0	0	0	0	0	0	0	0	0	1	0
1409215	GCTGAAAAAA.CCTTATATAA	C	A	0	0	1	1	0	0	1	1	1	0	1	0	0	0	0	0	0	1	0	0	1	0	1	1	1	1	0	0	1	0	0	0	0	0
1411015	GAAACAGATT.AGAATGAAAG	A	G	0	1	1	1	1	1	1	1	1	1	1	1	1	1	1	1	1	1	1	1	1	1	1	1	1	1	1	1	1	1	1	1	1	1
1413735	AAGCGTGAAC.GCTACGCCTT	G	A	0	0	0	0	0	0	0	0	0	0	0	0	0	0	0	0	0	0	0	0	0	1	0	0	0	0	0	0	0	0	0	0	0	0
1414295	GTTTGAAATT.CCCAGTTGCC	C	T	0	0	0	0	0	0	0	0	0	0	0	0	0	0	0	1	0	0	0	0	0	0	0	0	0	0	0	0	0	0	0	0	0	0
1415710	AGAAAAATAT.GATTTAGGAA	G	A	0	0	0	0	0	0	0	0	0	0	0	0	0	0	0	0	0	0	0	0	1	0	0	0	0	0	0	0	0	0	0	0	0	0
1418585	GATGTAAAAA.CGATTGAGAA	C	T	0	0	0	0	0	0	0	0	0	0	0	0	0	0	0	0	0	0	0	0	0	0	0	0	0	0	0	1	0	0	0	0	0	0
1420175	ATTTAGATAT.ACGTTTTTAA	A	G	0	0	0	0	1	1	0	0	0	0	0	1	0	0	0	0	0	0	0	0	0	1	0	0	0	0	0	0	0	0	0	0	0	1
1420342	GATAAAGGAA.CGACAAGTGT	C	G	0	1	0	0	1	1	0	0	0	1	0	1	1	0	1	0	0	0	1	0	0	1	0	0	0	0	1	1	0	0	1	1	1	1
1426827	TGAACATTCA.AAGGCATAAT	A	C	0	0	0	0	0	0	0	0	0	0	0	0	0	0	0	0	0	0	0	0	0	0	0	0	0	0	0	0	0	0	0	0	0	1
1427667	TTCTTTGATT.CAGCTAAATC	C	T	0	0	0	0	0	0	0	0	0	0	0	0	1	0	0	0	0	0	0	0	0	0	0	0	0	0	0	0	0	0	0	0	0	0
1427847	TTAAAAATTC.GGATAAAAGA	G	C	0	1	0	0	1	1	0	0	0	1	0	1	1	0	1	1	0	0	1	1	0	1	0	0	0	0	1	1	0	1	1	1	1	1
1430936	GTGACCCGCG.TGAAATGTCA	T	C	0	0	0	0	0	0	0	0	0	0	0	0	0	0	0	0	0	0	0	0	0	1	0	0	0	0	0	0	0	0	0	0	0	0
1431962	TAGAAGAAAA.AGTTAAGAGG	A	G	0	1	1	1	1	1	1	1	1	1	1	1	1	1	1	1	1	1	1	1	1	1	1	1	1	1	1	1	1	1	1	1	1	1
1432156	GCTTGTTCTG.TGCGAACAAA	T	C	0	1	0	0	1	1	0	0	0	1	0	1	1	0	1	0	0	0	1	0	0	1	0	0	0	0	1	1	0	0	1	1	1	1
1433180	CCGAGTATGC.AGAAAGAAAC	A	C	0	0	1	1	0	0	1	1	1	0	1	0	0	0	0	0	1	1	0	0	1	0	1	1	1	1	0	0	1	0	0	0	0	0
1433872	TGAACATACA.TTAACGTATA	T	C	0	0	0	0	1	1	0	0	0	0	0	1	0	0	0	0	0	0	0	0	0	1	0	0	0	0	0	0	0	0	0	0	0	1
1434911	TATCCGTACC.ATGCGTAATG	A	G	0	0	0	0	0	0	0	0	0	0	0	0	0	0	0	0	0	0	0	0	0	0	0	0	0	1	0	0	0	0	0	0	0	0
1435414	TTGTGTTGTA.CAATTATTAT	C	T	0	0	0	0	0	0	0	0	0	0	0	0	0	0	0	0	0	0	0	0	0	0	0	1	0	0	0	0	0	0	0	0	0	0
1436391	TGAATTGTGA.GTCTCTTTCC	G	A	0	1	0	0	1	1	0	0	0	1	0	1	1	0	1	0	0	0	1	0	0	1	0	0	0	0	1	1	0	0	1	1	1	1
1441177	GGAATGCAAA.ACCCTTCTTG	A	T	0	1	0	0	1	1	0	0	0	1	0	1	1	0	1	0	0	0	1	0	0	1	0	0	0	0	1	1	0	0	1	1	1	1
1442800	TGTAGTACTT.ATTGTAGTAC	A	C	0	1	0	0	1	1	0	0	0	1	0	1	1	0	1	0	0	0	1	0	0	1	0	0	0	0	1	1	0	0	1	1	1	1
1443209	AATGCAAAAG.CGGCATTGAT	C	G	0	0	0	0	0	0	0	0	0	0	0	0	0	0	0	1	0	0	0	0	0	0	0	0	0	0	0	0	0	0	0	0	0	0
1447520	ATATTAACAG.GGAAGAAGAG	G	A	0	0	1	1	0	0	1	1	1	0	1	0	0	0	0	0	1	1	0	0	1	0	1	1	1	1	0	0	1	0	0	0	0	0
1448642	ATCAAATAAA.TCAGGGGAAG	T	G	0	1	1	1	1	1	1	1	1	1	1	1	1	1	1	1	1	1	1	1	1	1	1	1	1	1	1	1	1	1	1	1	1	1
1449402	TGGGTGAACA.GGGCAAGGTT	G	A	0	0	0	0	0	0	0	0	0	0	0	0	1	0	0	0	0	0	0	0	0	0	0	0	0	0	0	0	0	0	0	0	0	0
1449693	ATATTTTATA.TTTTAAATAT	T	C	0	1	0	0	1	1	0	0	0	1	0	1	1	0	1	1	0	0	1	1	0	1	0	0	0	0	1	1	0	1	1	1	1	1
1450661	CCTATATGCT.ATGGAAGATC	A	G	0	0	0	0	0	0	0	0	0	0	0	0	0	0	0	0	0	0	0	0	0	0	0	0	0	0	0	0	0	0	0	0	1	0
1451452	TTAATGAATG.AATGGATTTA	A	G	0	0	0	0	1	1	0	0	0	0	0	1	1	0	0	0	0	0	0	0	0	1	0	0	0	0	0	0	0	0	0	0	0	1
1451613	AAAGTAAAGG.CCTATCGGAG	C	T	0	0	0	0	0	0	0	0	0	1	0	0	0	0	1	0	0	0	1	0	0	0	0	0	0	0	1	1	0	0	1	1	1	0
1452071	GACCTGGACA.TGCTGATTTA	T	C	0	0	0	0	0	0	0	0	0	0	0	0	0	0	0	0	0	0	0	0	0	0	1	0	0	0	0	0	0	0	0	0	0	0
1452326	TAGATGAAGA.GGCTGGTAAT	G	A	0	1	0	0	1	1	0	0	0	1	0	1	1	0	1	0	0	0	1	0	0	1	0	0	0	0	1	1	0	0	1	1	1	1
1452433	GGAGTAGGCA.GCTATGTGCA	G	A	0	1	0	0	1	1	0	0	0	1	0	1	1	0	1	0	0	0	1	0	0	1	0	0	0	0	1	1	0	0	1	1	1	1
1452485	CCGCAATAAT.GAGCATTAAT	G	T	0	0	1	1	0	0	1	1	1	0	1	0	0	0	0	0	1	1	0	0	1	0	1	1	1	1	0	0	1	0	0	0	0	0
1452587	ACGAAGAGCA.TGGATATACA	T	C	0	0	0	0	0	0	0	0	0	0	0	0	0	0	0	0	0	0	0	0	0	0	0	0	0	0	0	1	0	0	0	0	0	0
1455402	CAATAGAAGA.AGATAAGAAG	A	G	0	0	0	0	0	0	0	0	0	0	0	0	0	0	0	0	0	0	0	0	0	0	0	0	0	0	0	0	0	0	0	0	0	1
1457531	AGTATGGTTT.AATATATATA	A	T	0	0	1	1	0	0	1	1	1	0	1	0	0	0	0	0	0	1	0	0	1	0	1	1	1	1	0	0	1	0	0	0	0	0
1458627	TTGATGTATA.CGAATCTAAA	C	T	0	0	0	0	0	0	0	0	0	0	0	0	0	0	0	0	1	0	0	0	0	0	0	0	0	0	0	0	0	0	0	0	0	0
1460907	TAGAATATGT.AGGGGGAGAA	A	G	0	0	1	1	0	0	1	1	1	0	1	0	0	0	0	0	0	1	0	0	1	0	1	1	1	1	0	0	1	0	0	0	0	0
1467474	AGAAGGTTAC.GTTGAAACTG	G	A	0	0	0	1	0	0	0	0	0	0	0	0	0	0	0	0	0	0	0	0	0	0	0	0	0	0	0	0	0	0	0	0	0	0
1468420	ATTTAATGTT.GCTTTTATCA	G	A	0	0	0	0	0	0	0	0	0	0	0	0	0	0	0	0	0	0	0	0	0	1	0	0	0	0	0	0	0	0	0	0	0	0
1469479	GAGGCATGGG.CGTTTTTCTT	C	T	0	0	0	0	0	0	0	0	0	0	0	0	0	0	0	0	0	0	0	0	0	0	0	0	0	0	0	0	0	0	1	1	0	0
1475348	AGAACCATTG.CTTGCTTCAT	C	T	0	1	0	0	1	1	0	0	0	1	0	1	1	0	1	0	0	0	1	0	0	1	0	0	0	0	1	1	0	0	1	1	1	1
1476031	GTGTTATTTT.CACATCAGCA	C	T	0	1	0	0	1	1	0	0	0	1	0	1	1	0	1	0	0	0	1	0	0	1	0	0	0	0	1	1	0	0	1	1	1	1
1478381	TATGGTGGAG.CAGAATATAC	C	T	0	0	0	0	0	0	0	0	0	1	0	0	0	0	0	0	0	0	0	0	0	0	0	0	0	0	0	0	0	0	1	1	0	0
1479547	TAATTCAAGC.AGCCCTCAGG	A	G	0	1	0	0	1	1	0	0	0	1	0	1	1	0	1	0	0	0	1	0	0	1	0	0	0	0	1	1	0	0	1	1	1	1
1479737	AAAAGTGCCT.CTTTATAATT	C	T	0	1	1	1	1	1	1	1	1	1	1	1	1	1	1	1	1	1	1	1	1	1	1	1	1	1	1	1	1	1	1	1	1	1
1482784	ATGCTTGATA.CTTCATCTCA	C	T	0	0	0	0	0	0	0	0	0	0	0	0	0	1	0	0	0	0	0	0	0	0	0	0	0	0	0	0	0	0	0	0	0	0
1483008	AATTGCAAGT.CTTTCAAATC	C	A	0	0	0	0	0	0	0	1	0	0	0	0	0	0	0	0	0	0	0	0	0	0	0	0	0	0	0	0	0	0	0	0	0	0
1487792	AAATTAAAAA.CCAAAACTTC	C	T	0	0	0	0	0	0	0	0	0	0	0	0	0	0	0	1	0	0	0	0	0	0	0	0	0	0	0	0	0	0	0	0	0	0
1493280	TCGAATTAAG.CTTGAGGTAG	C	T	0	1	1	1	1	1	1	1	1	1	1	1	1	0	1	1	1	1	1	1	1	1	1	1	1	1	1	1	1	1	1	1	1	1
1493934	AGAACATTTT.TCAAAAGAAA	T	A	0	0	0	0	0	0	0	0	0	0	0	0	0	0	0	0	0	0	0	1	0	0	0	0	0	0	0	0	0	0	0	0	0	0
1494392	TTACATATCC.GCTTCACGTT	G	A	0	1	0	0	1	1	0	0	0	1	0	1	1	0	1	0	0	0	1	0	0	1	0	0	0	0	1	1	0	0	1	1	1	1
1502548	GAAAGAAGGG.CTAACTGAAA	C	T	0	0	0	0	0	0	0	0	0	0	0	0	0	0	0	0	0	0	0	0	0	0	0	0	0	0	1	0	0	0	0	0	0	0
1504430	CAAGGGGCAG.ATCACCTGTT	A	G	0	0	0	0	0	0	0	0	0	0	0	0	0	0	0	1	0	0	0	0	0	0	0	0	0	0	0	0	0	0	0	0	0	0
1505212	ACAAAGTAAA.GAACAATTGC	G	A	0	0	0	0	0	0	0	0	0	0	0	0	0	0	0	0	0	0	0	0	0	0	1	0	0	0	0	0	0	0	0	0	0	0
1505802	CGGTTGTAGA.GCATTTGCAA	G	A	0	0	0	0	0	0	0	0	0	0	0	0	0	0	0	0	1	0	0	0	0	0	0	0	0	0	0	0	0	0	0	0	0	0
1507487	GCACGTGCGG.GGGTCTTATT	G	A	0	0	0	0	1	1	0	0	0	0	0	1	1	0	0	0	0	0	0	0	0	1	0	0	0	0	0	0	0	0	0	0	0	1
1507536	TGTACGTAGC.ATATGCATGT	A	T	0	1	0	0	1	1	0	0	0	1	0	1	1	0	1	0	0	0	1	0	0	1	0	0	0	0	1	1	0	0	1	1	1	1
1507629	TTACAAACAT.TTGTGAGAGC	T	C	0	0	0	0	0	0	0	0	0	0	0	0	0	0	0	0	0	0	0	0	0	0	0	0	0	0	0	1	0	0	0	0	0	0
1508491	GATCTTCCCC.CAAAACCGAA	C	A	0	0	0	0	0	0	0	0	0	0	0	0	0	0	0	0	0	0	0	0	0	0	0	0	0	0	0	0	0	0	0	0	1	0
1511269	AGCTCGTATT.GCGGAAGTGA	G	A	0	0	0	0	0	0	0	0	0	0	0	0	0	0	0	0	0	0	0	0	0	1	0	0	0	0	0	0	0	0	0	0	0	0
1512630	GCGCAAATTC.ATTGTGAAGT	A	G	0	0	0	0	0	0	0	0	0	0	0	0	0	0	0	0	0	0	0	1	0	0	0	0	0	0	0	0	0	0	0	0	0	0
1513560	ATGATTATTA.TCATTTCATT	T	C	0	1	0	0	1	1	0	0	0	1	0	1	1	0	1	0	0	0	1	0	0	1	0	0	0	0	1	1	0	0	1	1	1	1
1516054	AAAAGATTCC.CTACGTACCG	C	T	0	0	1	1	0	0	1	1	1	0	1	0	0	0	0	0	1	1	0	0	1	0	1	1	1	1	0	0	1	0	0	0	0	0
1516269	TATTGTTACT.AGTAACGCTA	A	G	0	1	0	0	1	1	0	0	0	0	0	1	1	0	0	0	0	0	0	0	0	1	0	0	0	0	0	0	0	0	0	0	0	1
1516358	CGTTTAGGTA.TTAATGGGAA	T	G	0	0	0	0	0	0	0	0	0	0	0	0	0	1	0	0	0	0	0	0	0	0	0	0	0	0	0	0	0	0	0	0	0	0
1516673	AATCTTGATG.CAAAAGAAAA	C	T	0	0	0	0	0	1	0	0	0	0	0	0	0	0	0	0	0	0	0	0	0	0	0	0	0	0	0	0	0	0	0	0	0	0
1517820	AAATATTATC.CTTTCTCATT	C	T	0	0	0	0	0	0	0	0	0	0	0	0	0	0	0	0	0	0	0	0	0	1	0	0	0	0	0	0	0	0	0	0	0	0
1518760	AATTGGTTTG.CTAGATGATC	C	T	0	0	0	0	0	0	0	0	0	0	0	0	1	0	0	0	0	0	0	0	0	0	0	0	0	0	0	0	0	0	0	0	0	0
1521490	ACTCAGGAAA.TGATAGCTCA	T	C	0	0	0	0	0	0	0	0	0	0	0	0	1	0	0	0	0	0	0	0	0	0	0	0	0	0	0	0	0	0	0	0	0	0
1532842	TTTGGAAGAG.TTGTAATGTT	T	G	0	0	1	0	0	0	0	0	0	0	0	0	0	0	0	0	0	0	0	0	0	0	0	0	0	0	0	0	0	0	0	0	0	0
1533762	TGGAATAAAA.GATGTCCCGC	G	C	0	0	1	0	0	0	0	0	0	0	0	0	0	0	0	0	0	0	0	0	0	0	0	0	0	0	0	0	0	0	0	0	0	0
1533904	GTAATCGTAG.CATTATTAAT	C	T	0	1	0	0	1	1	0	0	0	0	0	1	1	0	0	0	0	0	0	0	0	1	0	0	0	0	0	0	0	0	0	0	0	1
1537310	AACCGAAGAA.ATTATTTACA	A	T	0	0	0	0	0	0	0	0	0	0	0	0	0	0	0	1	0	0	0	0	0	0	0	0	0	0	0	0	0	0	0	0	0	0
1539842	AACATGTATG.ATAGGAAGTG	A	G	0	0	0	0	0	0	0	0	0	0	0	0	0	0	0	0	0	0	0	0	0	1	0	0	0	0	0	0	0	0	0	0	0	0
1541665	TGCGTTCTCG.CCTGGTGTCC	C	T	0	1	0	0	1	1	0	0	0	0	0	1	1	0	0	0	0	0	0	0	0	1	0	0	0	0	0	0	0	0	0	0	0	1
1542573	AGATTTTGTC.GTGAATATTA	G	A	0	1	0	0	1	1	0	0	0	1	0	1	1	0	1	1	0	0	1	1	0	1	0	0	0	0	1	1	0	1	1	1	1	1
1545194	ACCGGAATGT.GAGGAACAAT	G	A	0	0	0	0	0	0	0	0	0	0	0	0	1	0	0	0	0	0	0	0	0	0	0	0	0	0	0	0	0	0	0	0	0	0
1546994	TCATTTAAAA.CCACCTAAAA	C	T	0	0	0	0	0	0	0	0	0	0	0	0	0	0	0	0	0	0	0	0	0	0	0	1	0	0	0	0	0	0	0	0	0	0
1548421	TTGGGGCGGG.TGCACTTATT	T	G	0	0	1	0	0	0	0	0	0	0	0	0	0	0	0	0	0	0	0	0	0	0	0	0	0	0	0	0	0	0	0	0	0	0
1550746	TAGAAATTAT.AGAAAATGAA	A	G	0	1	1	1	1	1	1	1	1	1	1	1	1	1	1	1	1	1	1	1	1	1	1	1	1	1	1	1	1	1	1	1	1	1
1551388	CATTTAGTAA.CGATATTGAT	C	T	0	1	0	0	1	1	0	0	0	1	0	1	1	0	1	0	0	0	1	0	0	1	0	0	0	0	1	1	0	0	1	1	1	1
1552066	TGATAACCAG.CGCATAATCG	C	T	0	0	0	0	0	0	0	0	0	0	0	0	0	1	0	0	0	0	0	0	0	0	0	0	0	0	0	0	0	0	0	0	0	0
1554010	AACGCCTATT.CCGGGAAATG	C	T	0	1	0	0	1	1	0	0	0	1	0	1	1	0	1	0	0	0	1	0	0	1	0	0	0	0	1	1	0	0	1	1	1	1
1556649	TTGCTAGTTT.CCATTACGGT	C	T	0	0	0	0	0	0	0	0	0	0	0	0	0	0	0	0	0	0	0	0	0	0	0	0	0	0	0	0	0	0	1	1	0	0
1557110	ATATAATGAA.GAAAATCCCC	G	A	0	0	1	1	0	0	1	1	1	0	1	0	0	0	0	0	0	1	0	0	1	0	1	1	1	1	0	0	1	0	0	0	0	0
1557337	ATACTTAACA.TCTATGTTCA	T	C	0	0	0	0	0	0	0	0	0	0	0	0	0	0	0	1	0	0	0	0	0	0	0	0	0	0	0	0	0	0	0	0	0	0
1559808	TACCAGTAGC.AGCAATCCTT	A	G	0	0	0	0	0	0	0	0	0	0	0	0	0	0	0	0	0	0	0	0	0	0	0	0	0	0	0	0	0	0	0	0	1	0
1560380	GAACATCTTT.ACTACATGCA	A	G	0	1	0	0	1	1	0	0	0	1	0	1	1	0	1	0	0	0	1	0	0	1	0	0	0	0	1	1	0	0	1	1	1	1
1560779	CAAATGCAAA.TTGTCAATAA	T	C	0	1	1	1	1	1	1	1	1	1	1	1	1	1	1	1	1	1	1	1	1	1	1	1	1	1	1	1	1	1	1	1	1	1
1562507	AAAATGAAGC.CGGATCGAAA	C	T	0	0	0	0	0	0	0	0	0	0	0	0	0	0	0	1	0	0	0	0	0	0	0	0	0	0	0	0	0	0	0	0	0	0
1563780	TTGTAGGAAG.CAGGCCCAGC	C	T	0	1	0	0	1	1	0	0	0	1	0	1	1	0	1	0	0	0	1	0	0	1	0	0	0	0	1	1	0	0	1	1	1	1
1564569	ATCTCCAAGT.ACACTTAATG	A	G	0	1	0	0	1	1	0	0	0	1	0	1	1	0	1	0	0	0	1	0	0	1	0	0	0	0	1	1	0	0	1	1	1	1
1567121	TGTGGCATAT.CGATTTGGAG	C	T	0	0	0	0	0	0	0	0	0	0	0	0	0	0	0	1	0	0	0	0	0	0	0	0	0	0	0	0	0	0	0	0	0	0
1567241	TAAAAAACAC.GGCCTACTTT	G	T	0	1	0	0	1	1	0	0	0	1	0	1	1	0	1	0	0	0	1	0	0	1	0	0	0	0	1	1	0	0	1	1	1	1
1568138	GTGACGCGAA.TGTTAAACCA	T	C	0	1	0	0	1	1	0	0	0	1	0	1	1	0	1	0	0	0	1	0	0	1	0	0	0	0	1	1	0	0	1	1	1	1
1570595	AGTGAAACAT.ACAATTCATA	A	G	0	0	0	0	0	0	0	0	0	0	0	0	0	0	0	0	0	0	0	1	0	0	0	0	0	0	0	0	0	0	0	0	0	0
1571251	AAACAGAAAT.GAGGAGGCAG	G	A	0	0	0	0	0	0	0	0	0	0	0	0	0	0	0	1	0	0	0	0	0	0	0	0	0	0	0	0	0	0	0	0	0	0
1572095	TCAATTAGTA.CACCGAATGT	C	T	0	0	0	0	0	0	0	0	0	0	0	0	0	1	0	0	0	0	0	0	0	0	0	0	0	0	0	0	0	0	0	0	0	0
1572965	TTCTAATGAG.TTGGTTATGC	T	C	0	1	1	1	1	1	1	1	1	1	1	1	1	1	1	1	1	1	1	1	1	1	1	1	1	1	1	1	1	1	1	1	1	1
1576474	TTATAAATAA.CTGGATTTTA	C	T	0	0	0	0	0	0	0	0	0	0	0	0	0	0	0	0	0	0	0	0	0	0	1	0	0	0	0	0	0	0	0	0	0	0
1579671	ACTATTGATA.CGTTTAAGAC	C	T	0	0	0	0	0	0	0	0	0	0	0	0	0	0	0	0	0	1	0	0	0	0	0	0	0	0	0	0	0	0	0	0	0	0
1587634	AACGGCCCTG.TACCAGATTT	T	C	0	0	0	0	0	0	0	0	0	0	0	0	0	0	0	0	0	0	1	0	0	0	0	0	0	0	0	0	0	0	0	0	0	0
1589496	AAGAAATCAA.TATTCAAATT	T	C	0	0	0	0	0	0	0	0	0	0	0	0	0	0	0	0	0	0	0	0	0	0	0	0	0	0	0	0	0	0	1	1	0	0
1589560	AGAGCAAAGA.CAAAAACAAA	C	T	0	0	0	0	0	0	0	0	0	0	0	0	0	1	0	0	0	0	0	0	0	0	0	0	0	0	0	0	0	0	0	0	0	0
1590086	CAACTTATTG.TTGATAATCA	T	C	0	0	1	1	0	0	1	1	1	0	1	0	0	0	0	0	1	1	0	0	1	0	1	1	1	1	0	0	1	0	0	0	0	0
1592626	GAATAAGAGT.AGAAACGGAG	A	G	0	1	0	0	1	1	0	0	0	0	0	1	1	0	0	0	0	0	0	0	0	1	0	0	0	0	0	0	0	0	0	0	0	1
1593162	TGATGAAGTG.CATCGTATTC	C	T	0	0	0	0	0	0	0	0	0	0	0	0	0	1	0	0	0	0	0	0	0	0	0	0	0	0	0	0	0	0	0	0	0	0
1593594	TTAACGAAAG.CGGTTAAAGA	C	T	0	1	0	0	1	1	0	0	0	1	0	1	1	0	1	0	0	0	1	0	0	1	0	0	0	0	1	1	0	0	1	1	1	1
1593838	CCATGTGAGA.CCAGAGATAT	C	G	0	1	0	0	0	0	0	0	0	0	0	0	0	0	0	0	0	0	0	0	0	0	0	0	0	0	0	0	0	0	0	0	0	0
1594295	CAGATAATTT.TGAAATGTTA	T	C	0	1	0	0	1	1	0	0	0	1	0	1	1	0	1	0	0	0	1	0	0	1	0	0	0	0	1	1	0	0	1	1	1	1
1595708	TATTTACTAG.CATTGTAGAG	C	A	0	0	0	0	1	1	0	0	0	0	0	1	0	0	0	0	0	0	0	0	0	1	0	0	0	0	0	0	0	0	0	0	0	1
1595895	CACAATGACG.GGCGGAAAAG	G	A	0	0	0	0	0	0	0	0	0	0	0	0	0	0	0	0	0	0	0	0	0	1	0	0	0	0	0	0	0	0	0	0	0	0
1596940	GGCCAGATTC.GTTAGATTTT	G	A	0	0	0	0	0	0	0	1	0	0	0	0	0	0	0	0	0	0	0	0	0	0	0	0	0	0	0	0	0	0	0	0	0	0
1596984	AAACGATATG.ATGATGCGAG	A	G	0	0	1	1	0	0	1	1	1	0	1	0	0	0	0	0	1	1	0	0	1	0	1	1	1	1	0	0	1	0	0	0	0	0
1601206	TATTCTAGAC.AGGTCCACGA	A	G	0	1	0	0	1	1	0	0	0	1	0	1	1	0	1	0	0	0	1	0	0	1	0	0	0	0	1	1	0	0	1	1	1	1
1601345	GATCAAGGAG.CTCATTACAT	C	A	0	1	0	0	1	1	0	0	0	0	0	1	1	0	0	0	0	0	0	0	0	1	0	0	0	0	0	0	0	0	0	0	0	1
1601782	TACGATTTTT.CTTTGAAACT	C	A	0	0	0	0	0	0	0	0	0	0	0	0	0	0	0	0	0	0	0	0	0	0	1	0	0	0	0	0	0	0	0	0	0	0
1603558	GGAAATTACT.AGTTTTTCAG	A	G	0	0	0	0	0	0	0	0	0	0	0	0	0	1	0	0	0	0	0	0	0	0	0	0	0	0	0	0	0	0	0	0	0	0
1603766	AAATCGTAAT.ATACAAATTA	A	G	0	0	0	0	0	0	0	0	0	0	0	0	0	0	0	0	0	0	0	0	0	0	0	0	0	0	0	0	0	0	0	0	0	1
1607569	CCGTTTGAAG.ATTGTACAGC	A	G	0	0	0	0	0	0	0	0	0	0	0	0	0	0	0	0	0	0	0	0	0	0	0	0	0	0	0	1	0	0	0	0	0	0
1607753	CACTGTTAAT.ACGCTTACCA	A	G	0	0	0	0	0	0	0	0	0	0	0	0	0	1	0	0	0	0	0	0	0	0	0	0	0	0	0	0	0	0	0	0	0	0
1607937	ATTTCGAGAT.TTATTGTAAT	T	G	0	0	0	0	0	0	0	0	0	0	0	0	0	1	0	0	0	0	0	0	0	0	0	0	0	0	0	0	0	0	0	0	0	0
1608510	AAAATACGTT.CTTCAAATGA	C	A	0	0	0	0	0	0	0	0	0	0	0	0	1	0	0	0	0	0	0	0	0	0	0	0	0	0	0	0	0	0	0	0	0	0
1610520	GCAAGCTGCG.CTTATGAAAG	C	A	0	0	0	0	0	0	0	0	0	0	0	0	0	0	0	0	0	0	0	0	0	0	0	0	0	0	0	0	0	0	1	1	0	0
1611584	TAAAATACTC.ATTTTCGTAT	A	G	0	1	0	0	1	1	0	0	0	1	0	1	1	0	1	0	0	0	1	0	0	1	0	0	0	0	1	1	0	0	1	1	1	1
1612053	TTTTTCTCAG.GTCGATCCAT	G	T	0	0	0	0	0	0	0	0	0	0	0	0	0	0	0	0	0	0	0	0	0	0	0	0	0	0	0	0	0	1	0	0	0	0
1613922	ATCATTATCG.TTTTTCTACT	T	C	0	0	0	0	0	0	0	0	0	0	0	0	0	0	0	0	0	0	0	0	0	1	0	0	0	0	0	0	0	0	0	0	0	0
1614410	CATTTTATTC.GTAAACATTA	G	A	0	0	0	0	1	1	0	0	0	0	0	1	0	0	0	0	0	0	0	0	0	1	0	0	0	0	0	0	0	0	0	0	0	1
1614808	TGATTCAAGG.CGAAGATGAA	C	T	0	0	0	0	0	0	0	0	0	0	0	0	0	0	0	1	0	0	0	0	0	0	0	0	0	0	0	0	0	0	0	0	0	0
1615430	GCTAAAAGAA.GGTATTTCTA	G	A	0	0	0	0	0	0	0	0	0	0	0	0	0	0	0	0	0	1	0	0	0	0	0	0	0	0	0	0	0	0	0	0	0	0
1616204	AATTTAGAAA.ACGTGACGAC	A	G	0	1	0	0	1	1	0	0	0	1	0	1	1	0	1	0	0	0	1	0	0	1	0	0	0	0	1	1	0	0	1	1	1	1
1616347	AACGAAAAAG.TAAAAAGCTG	T	C	0	1	0	0	1	1	0	0	0	1	0	1	1	0	1	1	0	0	1	1	0	1	0	0	0	0	1	1	0	1	1	1	1	1
1616631	TTGCATTAAT.CGGCCCAACT	C	T	0	0	0	0	0	0	0	0	0	0	0	0	0	0	0	1	0	0	0	0	0	0	0	0	0	0	0	0	0	0	0	0	0	0
1616759	CAACTGCAAG.ATTACGTAAA	A	G	0	0	0	0	0	0	0	0	0	0	0	0	0	0	0	0	0	0	0	0	0	0	0	0	0	0	0	0	0	0	0	0	1	0
1622125	GGAGAACACA.CGATTGTTTC	C	T	0	0	0	0	0	0	0	0	0	0	0	0	0	0	0	0	0	0	1	0	0	0	0	0	0	0	0	0	0	0	0	0	0	0
1624168	ATAGTAATAA.GCTTTTAATA	G	C	0	0	0	0	1	0	0	0	0	0	0	0	0	0	0	0	0	0	0	0	0	0	0	0	0	0	0	0	0	0	0	0	0	0
1624863	ATGTTTTCAT.CGAAGGTGTA	C	T	0	0	0	0	1	1	0	0	0	0	0	1	0	0	0	0	0	0	0	0	0	1	0	0	0	0	0	0	0	0	0	0	0	1
1627887	TTTCTGCAAC.GATCGTAAGC	G	T	0	0	0	0	0	0	0	0	0	0	0	0	0	0	0	0	0	0	0	0	0	0	0	0	0	0	0	0	0	1	0	0	0	0
1628410	TTTGAAAATG.TTGCATTTGG	T	G	0	0	0	0	0	0	0	0	1	0	0	0	0	0	0	0	0	0	0	0	0	0	0	0	0	0	0	0	0	0	0	0	0	0
1628582	AGCCGCATTT.CATTTTGTTT	C	T	0	0	0	0	0	0	0	0	0	0	0	0	0	0	0	1	0	0	0	0	0	0	0	0	0	0	0	0	0	0	0	0	0	0
1631566	GGTATTCTTG.CCGGATGGGC	C	T	0	0	0	0	0	0	0	0	0	0	0	0	0	0	0	0	0	0	0	0	0	0	0	0	0	0	0	0	0	0	0	0	0	1
1631941	CGTTTTTAGA.GGCAGTATTT	G	T	0	1	1	1	1	1	1	1	1	1	1	1	1	1	1	1	1	1	1	1	1	1	1	1	1	1	1	1	1	1	1	1	1	1
1632687	CAACATAGTT.GTGGAATAGT	G	A	0	1	0	0	1	1	0	0	0	1	0	1	1	0	1	1	0	0	1	1	0	1	0	0	0	0	1	1	0	1	1	1	1	1
1633318	TGAAGGTTGG.TTTGCTAGAA	T	C	0	0	0	0	1	1	0	0	0	0	0	1	0	0	0	0	0	0	0	0	0	0	0	0	0	0	0	0	0	0	0	0	0	1
1634132	TACCCTCATT.ATGTGGCGGT	A	G	0	0	0	0	0	0	0	0	0	0	0	0	0	0	0	1	0	0	0	0	0	0	0	0	0	0	0	0	0	0	0	0	0	0
1634376	GTCATACTAT.ATCATCCCCT	A	G	0	1	0	0	1	1	0	0	0	1	0	1	1	0	1	0	0	0	1	0	0	1	0	0	0	0	1	1	0	0	1	1	1	1
1636114	AAATACAACA.CATTTGTTAG	C	T	0	1	0	0	1	1	0	0	0	1	0	1	1	0	1	0	0	0	1	0	0	1	0	0	0	0	1	1	0	0	1	1	1	1
1638344	ATAGGTATGG.CAACGGAAGA	C	A	0	0	0	0	0	0	0	0	0	0	0	0	0	0	1	0	0	0	0	0	0	0	0	0	0	0	0	0	0	0	0	0	0	0
1638755	TATATATTGG.CTATTCATTG	C	T	0	1	0	0	1	1	0	0	0	1	0	1	1	0	1	0	0	0	1	0	0	1	0	0	0	0	1	1	0	0	1	1	1	1
1639691	GCGGATGCAG.GAAATCCATA	G	A	0	0	0	0	0	0	0	0	0	0	0	0	0	0	0	0	1	0	0	0	0	0	0	0	0	0	0	0	0	0	0	0	0	0
1640731	ATACATTTAG.TTTTTCATCA	T	C	0	1	0	0	1	1	0	0	0	1	0	1	1	0	1	0	0	0	1	0	0	1	0	0	0	0	1	1	0	0	1	1	1	1
1641827	ATATAGTTTT.CTAGATTACA	C	T	0	0	0	0	0	0	0	0	0	0	0	0	0	1	0	0	0	0	0	0	0	0	0	0	0	0	0	0	0	0	0	0	0	0
1643167	TTAAAGAGTT.ACTATATAAA	A	G	0	0	0	0	0	0	0	0	0	0	0	0	0	0	0	0	0	0	0	0	0	0	0	0	0	0	0	0	0	0	0	0	0	1
1646899	ATTCTTGTGT.CTATTTTAGT	C	T	0	0	0	0	1	1	0	0	0	0	0	1	0	0	0	0	0	0	0	0	0	1	0	0	0	0	0	0	0	0	0	0	0	1
1647389	AAAGATTATC.TTTTTCAATG	T	A	0	1	0	0	1	1	0	0	0	1	0	1	1	0	1	1	0	0	1	1	0	1	0	0	0	0	1	1	0	1	1	1	1	1
1647590	GATATTCAGG.CATAGTTATA	C	T	0	0	0	0	1	1	0	0	0	0	0	1	0	0	0	0	0	0	0	0	0	1	0	0	0	0	0	0	0	0	0	0	0	1
1657426	TTTAACTAAA.TTAAATCATA	T	A	0	0	0	0	0	0	0	0	0	1	0	0	0	0	1	0	0	0	1	0	0	0	0	0	0	0	1	1	0	0	1	1	1	0
1659451	CATTTATGAG.AGGGACAGGA	A	G	0	0	0	0	0	0	0	0	0	0	0	0	1	0	0	0	0	0	0	0	0	0	0	0	0	0	0	0	0	0	0	0	0	0
1660388	ACTTAGGGAC.ATTTTTTGTA	A	T	0	0	0	0	0	0	0	0	0	0	0	0	1	0	0	0	0	0	0	0	0	0	0	0	0	0	0	0	0	0	0	0	0	0
1662402	TTGAGTCAGT.TAAAAAAAGA	T	A	0	0	0	0	0	0	0	0	0	0	0	0	0	0	0	1	0	0	0	0	0	0	0	0	0	0	0	0	0	0	0	0	0	0
1663628	GCCTAAGTGG.CTTATGGCAG	C	T	0	0	0	0	0	0	0	0	0	0	0	0	0	0	0	0	0	0	0	0	0	0	0	0	0	0	1	0	0	0	0	0	0	0
1664149	CAGAAGTATT.ACCACAAGTA	A	G	0	0	0	0	0	0	0	0	0	0	0	0	0	0	0	0	0	0	0	0	0	0	0	0	0	0	0	0	0	1	0	0	0	0
1664782	TCCAGTATGG.GCTATTAGGT	G	A	0	0	0	0	0	0	0	0	0	0	0	0	0	0	0	1	0	0	0	0	0	0	0	0	0	0	0	0	0	0	0	0	0	0
1665542	GTATTCGGCG.GGATGGTCAT	G	A	0	0	0	0	0	0	0	0	0	0	0	0	0	0	0	0	0	0	0	1	0	0	0	0	0	0	0	0	0	0	0	0	0	0
1667517	ATTTTTGTCG.CTTCAATGGA	C	T	0	1	0	0	1	1	0	0	0	0	0	1	1	0	0	0	0	0	0	0	0	1	0	0	0	0	0	0	0	0	0	0	0	1
1669436	AAATATATAG.CGGGTATTTC	C	T	0	0	0	0	0	0	0	0	0	0	0	0	0	0	0	0	0	0	0	1	0	0	0	0	0	0	0	0	0	0	0	0	0	0
1670830	TAGTATCTTC.TTTTTTCGTT	T	G	0	0	0	0	1	1	0	0	0	0	0	0	0	0	0	0	0	0	0	0	0	0	0	0	0	0	0	0	0	0	0	0	0	0
1674359	AATAGATAAG.AGTCTTTTTA	A	T	0	1	0	0	1	1	0	0	0	0	0	1	1	0	0	0	0	0	0	0	0	1	0	0	0	0	0	0	0	0	0	0	0	1
1675125	TAAAATTGGC.CACTCGATGA	C	T	0	1	0	0	1	1	0	0	0	0	0	1	1	0	0	0	0	0	0	0	0	1	0	0	0	0	0	0	0	0	0	0	0	1
1675513	AAGGTACAAG.TGAAAGATAA	T	C	0	0	0	0	0	0	0	0	0	0	0	0	0	0	1	0	0	0	0	0	0	0	0	0	0	0	0	0	0	0	0	0	0	0
1675808	AAAATTTAAC.AAAAAAATTT	A	G	0	1	0	0	1	1	0	0	0	1	0	1	1	0	1	0	0	0	1	0	0	1	0	0	0	0	1	1	0	0	1	1	1	1
1676291	AGTCAAGAAA.CTATATCCTT	C	T	0	0	0	0	0	0	0	0	0	0	0	0	0	0	0	0	0	0	0	0	0	0	0	0	0	0	0	0	0	0	0	0	0	1
1680667	ATATGGCGTC.ACTATTCATT	A	G	0	0	0	0	0	0	0	0	0	0	0	0	0	0	0	0	0	0	0	0	0	0	0	0	0	1	0	0	0	0	0	0	0	0
1681053	AATCTTTTGG.AGTTAAAGCT	A	G	0	0	0	0	0	0	0	0	0	0	0	0	0	0	0	0	0	0	1	0	0	0	0	0	0	0	0	0	0	0	0	0	0	0
1682912	GTGCAGTAGA.AAACTTCCCA	A	G	0	1	0	0	0	0	0	0	0	0	0	0	0	0	0	0	0	0	0	0	0	0	0	0	0	0	0	0	0	0	0	0	0	0
1684826	GCGTTGGTGG.CATTAACATC	C	T	0	0	0	0	0	0	0	0	0	0	0	0	0	1	0	0	0	0	0	0	0	0	0	0	0	0	0	0	0	0	0	0	0	0
1685045	TCCCGAAAGC.ACTTTTACAT	A	G	0	0	0	0	0	0	0	0	0	0	0	0	0	0	1	0	0	0	0	0	0	0	0	0	0	0	0	0	0	0	0	0	0	0
1686097	AGGAAGTGAC.GCCTTTGAAT	G	A	0	1	0	0	1	1	0	0	0	1	0	1	1	0	1	0	0	0	1	0	0	1	0	0	0	0	1	1	0	0	1	1	1	1
1687154	AATCTTCGAA.GTAATTGACG	G	C	0	0	0	0	1	1	0	0	0	0	0	1	0	0	0	0	0	0	0	0	0	1	0	0	0	0	0	0	0	0	0	0	0	1
1690122	TACATGGGGA.AGAAGTGAAT	A	G	0	0	0	0	0	0	0	0	0	0	0	0	0	0	0	0	0	0	0	1	0	0	0	0	0	0	0	0	0	0	0	0	0	0
1695935	AGCACGCGGG.TGTAATACAC	T	C	0	1	0	0	1	1	0	0	0	1	0	1	1	0	1	0	0	0	1	0	0	1	0	0	0	0	1	1	0	0	1	1	1	1
1699684	ATTTCCATAG.CGGGATATTT	C	T	0	1	0	0	1	1	0	0	0	1	0	1	1	0	1	0	0	0	1	0	0	1	0	0	0	0	1	1	0	0	1	1	1	1
1703035	AAGAATATGC.ACAATTTTTG	A	T	0	0	0	0	0	0	0	0	0	0	0	0	0	0	0	0	0	0	0	0	0	0	0	0	0	0	0	0	0	0	0	0	1	0
1704335	TCGCTGTATA.TTAATGCTAT	T	C	0	1	0	0	0	0	0	0	0	0	0	0	0	0	0	0	0	0	0	0	0	0	0	0	0	0	0	0	0	0	0	0	0	0
1704372	TTTATGGACG.TATTAACAAT	T	C	0	0	0	0	0	0	0	0	0	0	0	0	0	0	0	0	0	0	0	0	0	0	0	0	0	0	0	0	0	0	0	0	1	0
1704595	GATTTGGACT.GGATGCAGTA	G	T	0	1	0	0	0	0	0	0	0	0	0	0	0	0	0	0	0	0	0	0	0	0	0	0	0	0	0	0	0	0	0	0	0	0
1705263	CTAGCGTTGG.CTGTACCGAG	C	A	0	0	0	0	0	0	0	0	0	0	0	0	0	0	0	0	0	0	0	0	0	0	0	0	0	0	0	0	0	0	1	1	0	0
1705817	ATTAATGGTA.GCTTTAGATA	G	A	0	0	0	0	0	0	0	0	0	0	0	0	0	0	0	0	0	0	0	0	0	0	0	0	0	0	1	0	0	0	0	0	0	0
1706164	AATGTAAGTG.GGGTGTGTAT	G	A	0	0	0	0	0	0	0	0	0	0	0	0	0	0	0	0	0	0	0	0	0	1	0	0	0	0	0	0	0	0	0	0	0	0
1707480	ATATTTTTCT.TGGGCTAATC	T	A	0	0	0	0	0	0	0	0	0	0	0	0	1	0	0	0	0	0	0	0	0	0	0	0	0	0	0	0	0	0	0	0	0	0
1709496	CTGGTCTTGT.CCTATTTGTT	C	A	0	0	0	0	0	0	0	0	0	0	0	0	0	0	0	0	0	0	1	0	0	0	0	0	0	0	0	0	0	0	0	0	0	0
1710805	ATCCAGAAGT.AATCAAGCTA	A	G	0	0	0	0	0	1	0	0	0	0	0	0	0	0	0	0	0	0	0	0	0	0	0	0	0	0	0	0	0	0	0	0	0	0
1716822	GAAATTATGT.GAAAATATAA	G	A	0	0	0	0	0	0	0	1	0	0	0	0	0	0	0	0	0	0	0	0	0	0	0	0	0	0	0	0	0	0	0	0	0	0
1717263	AGCAAACCCG.AATATTCATC	A	T	0	0	1	0	0	0	0	0	0	0	0	0	0	0	0	0	0	0	0	0	0	0	0	0	0	0	0	0	0	0	0	0	0	0
1717874	TTTTTACATG.TTGATGAACA	T	C	0	1	1	1	1	1	1	1	1	1	1	1	1	1	1	1	1	1	1	1	1	1	1	1	1	1	1	1	1	1	1	1	1	1
1719913	TTGAAATTTG.TTCTTGTAAT	T	C	0	0	0	0	0	0	0	0	0	0	0	0	0	0	0	0	0	0	0	0	0	1	0	0	0	0	0	0	0	0	0	0	0	0
1720348	CGGAACCTCC.TAATAGTTTT	T	C	0	0	0	0	0	0	0	0	0	0	0	0	0	0	0	0	0	1	0	0	0	0	0	0	0	0	0	0	0	0	0	0	0	0
1721171	TCTCCCTATT.ACAGAGAGCT	A	T	0	0	0	0	0	0	0	0	0	0	0	0	0	0	0	0	0	0	0	0	0	0	0	0	0	0	0	0	0	0	0	0	1	0
1725669	TTTAAGCTGG.GTTGATAAAG	G	A	0	1	0	0	1	1	0	0	0	1	0	1	1	0	1	0	0	0	1	0	0	1	0	0	0	0	1	1	0	0	1	1	1	1
1726822	CGAGGCCGTG.GTGTTGAGCA	G	A	0	0	1	1	0	0	1	1	1	0	1	0	0	0	0	0	1	1	0	0	1	0	1	1	1	1	0	0	1	0	0	0	0	0
1728049	ATATGATAAT.GCTGTGGAAA	G	A	0	1	1	1	1	1	1	1	1	1	1	1	1	1	1	1	1	1	1	1	1	1	1	1	1	1	1	1	1	1	1	1	1	1
1728889	GTCTTCACGG.CCAGATTCTT	C	A	0	0	0	0	0	0	0	0	0	0	0	0	1	0	0	0	0	0	0	0	0	0	0	0	0	0	0	0	0	0	0	0	0	0
1729559	TGCAGCAGTG.TCGGCAATGT	T	C	0	1	0	0	0	0	0	0	0	0	0	0	0	0	0	0	0	0	0	0	0	0	0	0	0	0	0	0	0	0	0	0	0	0
1729622	GTATTGTTTC.ATCATTGGGT	A	G	0	0	1	1	0	0	1	1	1	0	1	0	0	0	0	0	1	1	0	0	1	0	1	1	1	1	0	0	1	0	0	0	0	0
1736443	GGAAATGTTA.GCACCAACGT	G	A	0	0	0	0	0	0	0	0	0	0	0	0	0	0	0	0	0	0	0	0	0	1	0	0	0	0	0	0	0	0	0	0	0	0
1736537	GGTATTTCAG.TAGGTCATAT	T	C	0	0	1	1	0	0	1	1	1	0	1	0	0	0	0	0	1	1	0	0	1	0	1	1	1	1	0	0	1	0	0	0	0	0
1736709	TGAAAACGGG.CTGGCTTGGA	C	T	0	0	0	0	0	0	0	0	0	0	0	0	0	0	0	0	0	0	1	0	0	0	0	0	0	0	0	0	0	0	0	0	0	0
1738425	ACAGAGAAAT.AGATCTTGTC	A	G	0	1	0	0	1	1	0	0	0	1	0	1	1	0	1	0	0	0	1	0	0	1	0	0	0	0	1	1	0	0	1	1	1	1
1738768	GCTGTAACCA.TTTTATTTAC	T	C	0	0	0	0	0	0	0	0	0	0	0	0	0	0	1	0	0	0	0	0	0	0	0	0	0	0	0	0	0	0	0	0	0	0
1738855	TAGTCTGCAT.CTTTCTTTTG	C	T	0	0	0	0	1	1	0	0	0	0	0	1	0	0	0	0	0	0	0	0	0	1	0	0	0	0	0	0	0	0	0	0	0	1
1740991	TGATTTTGAG.AAATTAGTAA	A	G	0	0	0	0	0	0	0	0	0	1	0	0	0	0	1	0	0	0	1	0	0	0	0	0	0	0	1	1	0	0	1	1	1	0
1742700	ATCAGAGAAA.CGACATTTGG	C	A	0	1	0	0	1	1	0	0	0	1	0	1	1	0	1	0	0	0	1	0	0	1	0	0	0	0	1	1	0	0	1	1	1	1
1745277	AACCAAAAAA.CCTCTGAGTT	C	A	0	0	0	0	0	0	0	0	0	0	0	0	0	0	0	0	0	0	0	0	0	0	0	0	0	0	0	0	0	1	0	0	0	0
1745658	CTTTCGATGG.ACAACGGAGA	A	G	0	0	0	0	0	0	0	0	0	0	0	0	0	0	0	0	0	0	1	0	0	0	0	0	0	0	0	0	0	0	0	0	0	0
1746144	TGCGACTATG.CGAAAAGGAA	C	T	0	0	0	1	0	0	0	0	0	0	0	0	0	0	0	0	0	0	0	0	0	0	0	0	0	0	0	0	0	0	0	0	0	0
1746328	TCTTTAAATG.CTAAGTCTAT	C	T	0	0	0	0	0	0	0	0	0	1	0	0	0	0	1	0	0	0	0	0	0	0	0	0	0	0	1	0	0	0	1	1	1	0
1747530	TTAAATTAAT.TTTCGAATCA	T	C	0	0	0	0	0	0	0	0	0	0	0	1	0	0	0	0	0	0	0	0	0	0	0	0	0	0	0	0	0	0	0	0	0	0
1749819	AGACTTCTCC.ACAGCCTGTT	A	G	0	0	1	1	0	0	1	1	1	0	1	0	0	0	0	0	1	1	0	0	1	0	1	1	1	1	0	0	1	0	0	0	0	0
1751295	GGAAAGTACT.GATTTTTGTA	G	T	0	0	0	0	0	0	0	0	0	0	0	0	0	0	0	0	0	0	0	0	0	0	0	0	0	0	0	0	0	1	0	0	0	0
1752690	TACGAAGCTG.GTAATTTGGA	G	T	0	1	0	0	1	1	0	0	0	0	0	1	1	0	0	0	0	0	0	0	0	1	0	0	0	0	0	0	0	0	0	0	0	1
1756763	GGATGCAATC.AATTTAAGCA	A	G	0	0	0	0	0	0	0	0	0	0	0	0	0	0	0	0	0	0	0	0	0	1	0	0	0	0	0	0	0	0	0	0	0	0
1757761	TCATCGTCAT.CCTCTAGAGC	C	T	0	0	0	0	0	0	0	0	0	0	0	0	0	0	0	0	0	0	0	0	0	0	0	0	0	0	0	0	0	0	1	1	0	0
1759048	ATACAATTGC.CCCAATACGC	C	T	0	0	0	0	0	0	0	0	0	0	0	0	0	0	0	0	0	1	0	0	0	0	0	1	0	1	0	0	1	0	0	0	0	0
1760115	GTGTTTACTA.TTGAAGAAAT	T	C	0	0	0	0	0	0	0	0	0	0	0	0	0	0	0	1	0	0	0	0	0	0	0	0	0	0	0	0	0	0	0	0	0	0
1760327	TATGTAGTAT.CTTGTTAGCA	C	T	0	0	0	0	1	1	0	0	0	0	0	1	0	0	0	0	0	0	0	0	0	1	0	0	0	0	0	0	0	0	0	0	0	1
1761007	CGCTTATGGT.GAGGCTATTC	G	A	0	0	0	0	0	0	0	0	0	0	0	0	0	0	0	0	0	0	0	1	0	0	0	0	0	0	0	0	0	0	0	0	0	0
1763788	TGGTGTGGTG.TTATTAAAAA	T	G	0	0	0	0	0	0	0	0	0	1	0	0	0	0	0	0	0	0	0	0	0	0	0	0	0	0	0	0	0	0	1	1	0	0
1765055	AAAATCGAAG.CAGGGAAGTA	C	T	0	0	0	0	0	0	0	0	0	0	0	0	1	0	0	0	0	0	0	0	0	0	0	0	0	0	0	0	0	0	0	0	0	0
1767952	TTTTTATGAC.AAATTATTTG	A	G	0	0	0	0	0	0	0	0	0	0	0	0	0	0	0	0	0	0	0	0	0	0	0	0	0	0	0	1	0	0	0	0	0	0
1768787	TCCGCATGGC.GGGGGCGCGT	G	C	0	1	0	0	1	1	0	0	0	1	0	1	1	0	1	0	0	0	1	0	0	1	0	0	0	0	1	1	0	0	1	1	1	1
1769797	TTTTAACTAA.TTTCGCACAA	T	G	0	1	0	0	1	1	0	0	0	1	0	1	1	0	1	0	0	0	1	0	0	1	0	0	0	0	1	1	0	0	1	1	1	1
1771009	AAGCGCTTAC.GCTAAGGAGG	G	A	0	0	1	1	0	0	1	1	1	0	1	0	0	0	0	0	1	1	0	0	1	0	1	1	1	1	0	0	1	0	0	0	0	0
1771740	CTGCCGATAG.TCAAACGAGA	T	C	0	0	0	0	1	1	0	0	0	0	0	1	0	0	0	0	0	0	0	0	0	0	0	0	0	0	0	0	0	0	0	0	0	1
1772355	ATGGATCTGT.ATGCTTTAAC	A	G	0	0	0	0	0	0	0	0	0	1	0	0	0	0	1	0	0	0	1	0	0	0	0	0	0	0	1	1	0	0	1	1	1	0
1774193	ATTGCCGTTG.CGAAAAAAGA	C	T	0	0	0	0	0	0	0	0	0	0	0	0	0	0	0	0	0	0	0	0	0	1	0	0	0	0	0	0	0	0	0	0	0	0
1777820	TATCGCTTGG.CTTGCTAGTA	C	A	0	0	0	0	0	0	0	0	0	0	0	0	0	0	0	0	0	0	0	0	0	0	0	0	0	0	0	0	0	0	1	1	0	0
1779637	AAGAATTAGC.ACATGCGATG	A	G	0	0	0	0	0	0	0	0	0	0	0	0	0	0	0	0	0	0	0	0	0	1	0	0	0	0	0	0	0	0	0	0	0	0
1783965	ATAGAAACCC.ACGGCACATT	A	C	0	1	0	0	1	1	0	0	0	1	0	1	1	0	1	0	0	0	1	0	0	1	0	0	0	0	1	1	0	0	1	1	1	1
1787778	AGATATTCAA.GCGAAAGTAT	G	A	0	1	0	0	1	1	0	0	0	1	0	1	1	0	1	0	0	0	1	0	0	1	0	0	0	0	1	1	0	0	1	1	1	1
1793139	ATTGTAAAAC.GATAAAAATG	G	A	0	1	0	0	1	1	0	0	0	1	0	1	1	0	1	1	0	0	1	1	0	1	0	0	0	0	1	1	0	1	1	1	1	1
1793488	TAAGCACCAG.AATCATTTTC	A	G	0	0	0	0	0	0	0	0	0	0	0	0	0	0	0	1	0	0	0	0	0	0	0	0	0	0	0	0	0	0	0	0	0	0
1796510	TCACAACAAA.TTGTTGAAGA	T	G	0	1	0	0	0	0	0	0	0	0	0	0	0	0	0	0	0	0	0	0	0	0	0	0	0	0	0	0	0	0	0	0	0	0
1797649	ATGGCGGAGT.ATTATTAGGG	A	G	0	0	0	0	0	0	0	0	0	0	0	0	0	0	0	0	0	0	0	1	0	0	0	0	0	0	0	0	0	0	0	0	0	0
1797708	CTTGTATCAG.TATGTTCTTC	T	C	0	1	1	1	1	1	1	1	1	1	1	1	1	1	1	1	1	1	1	1	1	1	1	1	1	1	1	1	1	1	1	1	1	1
1798769	CTTCAGGAAC.GTACATAAAT	G	T	0	1	1	1	1	1	1	1	1	1	1	1	1	1	1	1	1	1	1	1	1	1	1	1	1	1	1	1	1	1	1	1	1	1
1798826	TAAGTAGTAT.CTATACAGGT	C	T	0	0	0	0	0	0	0	0	0	0	0	0	0	0	0	0	0	0	0	0	0	0	0	0	0	0	0	0	0	0	1	1	0	0
1800476	ATATGAATAT.GGGAAAAGGT	G	A	0	0	0	0	0	0	0	0	0	0	0	0	0	1	0	0	0	0	0	0	0	0	0	0	0	0	0	0	0	0	0	0	0	0
1800594	AAAATCACTT.GATAGCTTTG	G	A	0	0	0	0	0	0	0	0	0	0	0	0	0	1	0	0	0	0	0	0	0	0	0	0	0	0	0	0	0	0	0	0	0	0
1803312	TTGATTCCCC.ACATAAAAAC	A	G	0	0	0	0	0	0	0	1	0	0	0	0	0	0	0	0	0	0	0	0	0	0	0	0	0	0	0	0	0	0	0	0	0	0
1808081	GAAGTTCTTC.TATCCGCTGT	T	A	0	0	0	0	0	0	0	0	0	0	0	0	0	0	0	0	0	0	0	0	0	1	0	0	0	0	0	0	0	0	0	0	0	0
1808293	TAAGTAGGTG.AGCTAATATA	A	G	0	1	0	0	1	1	0	0	0	1	0	1	1	0	1	0	0	0	1	0	0	1	0	0	0	0	1	1	0	0	1	1	1	1
1813916	ATATTGTTTT.CAAACATATG	C	T	0	0	0	0	0	0	0	0	0	0	0	0	0	0	0	0	0	0	0	0	0	0	0	0	0	0	0	0	0	0	1	1	0	0
1814171	AATAATGTGG.CGGTAATTAA	C	T	0	0	0	0	0	0	0	0	0	0	0	0	0	0	0	0	0	0	0	0	0	1	0	0	0	0	0	0	0	0	0	0	0	0
1814541	GAAATATATT.CATAATCAAA	C	T	0	1	1	1	1	1	1	1	1	1	1	1	1	1	1	1	1	1	1	1	1	1	1	1	1	1	1	1	1	1	1	1	1	1
1817679	TGTTCGTATC.CCAGCTGGTG	C	T	0	0	0	0	0	0	0	1	0	0	0	0	0	0	0	0	0	0	0	0	0	0	0	0	0	0	0	0	0	0	0	0	0	0
1822952	AAATCCCTCT.TTTAGATTCG	T	G	0	0	1	0	0	0	0	0	0	0	0	0	0	0	0	0	0	0	0	0	0	0	0	0	0	0	0	0	0	0	0	0	0	0
1823153	GAATAAGAAT.GTAGTTGTTG	G	C	0	1	1	1	1	1	1	1	1	1	1	1	1	1	1	1	1	1	1	1	1	1	1	1	1	1	1	1	1	1	1	1	1	1
1824985	GGAAGTGTGG.CGGGATGACA	C	T	0	0	0	0	0	0	0	0	0	0	0	0	0	0	0	1	0	0	0	0	0	0	0	0	0	0	0	0	0	0	0	0	0	0
1829019	TTTCAAGATT.TTTAGGGGAA	T	C	0	0	0	0	1	0	0	0	0	0	0	0	0	0	0	0	0	0	0	0	0	0	0	0	0	0	0	0	0	0	0	0	0	0
1830750	ACTATTACCA.GCCCTTACGA	G	T	0	0	0	0	0	0	0	0	0	0	0	0	0	0	0	1	0	0	0	0	0	0	0	0	0	0	0	0	0	0	0	0	0	0
1831042	ATTGGTGAAA.GTGGGGCAGG	G	C	0	0	0	0	0	0	0	0	0	0	0	0	0	0	0	0	0	0	0	1	0	0	0	0	0	0	0	0	0	0	0	0	0	0
1832372	GAATCATATT.CGGGACAGTA	C	T	0	0	1	1	0	0	1	1	1	0	1	0	0	0	0	0	0	1	0	0	1	0	1	1	1	1	0	0	1	0	0	0	0	0
1832651	TGCATCAAAA.CATATAGATA	C	T	0	0	0	0	0	0	0	0	0	0	0	0	0	1	0	0	0	0	0	0	0	0	0	0	0	0	0	0	0	0	0	0	0	0
1832719	TATTGAAAGA.TGTATCATTA	T	C	0	1	1	1	1	1	1	1	1	1	1	1	1	1	1	1	1	1	1	1	1	1	1	1	1	1	1	1	1	1	1	1	1	1
1833130	CACCAATCAT.GGTACTAGAT	G	T	0	1	0	0	1	1	0	0	0	1	0	1	1	0	1	1	0	0	1	1	0	1	0	0	0	0	1	1	0	1	1	1	1	1
1835115	CAAGTGCCGG.GCCGTAAAAT	G	A	0	1	1	1	1	1	1	1	1	1	1	1	1	1	1	1	1	1	1	1	1	1	1	1	1	1	1	1	1	1	1	1	1	1
1838150	AAGTTTAATG.ATAAAGTTCA	A	G	0	1	0	0	1	1	0	0	0	1	0	1	1	0	1	0	0	0	1	0	0	1	0	0	0	0	1	1	0	0	1	1	1	1
1839125	CCGCACAGGT.CACGTAAGTG	C	T	0	1	0	0	1	1	0	0	0	1	0	1	1	0	1	0	0	0	1	0	0	1	0	0	0	0	1	1	0	0	1	1	1	1
1840029	ATGCCACTTG.GAAAAATGGT	G	A	0	0	0	0	1	1	0	0	0	0	0	1	0	0	0	0	0	0	0	0	0	0	0	0	0	0	0	0	0	0	0	0	0	1
1840320	TTATCATCGC.CGTGACCTAA	C	T	0	0	0	0	1	1	0	0	0	0	0	1	0	0	0	0	0	0	0	0	0	1	0	0	0	0	0	0	0	0	0	0	0	1
1841033	CTTATATTGC.CAGTATCTTA	C	T	0	0	0	0	0	0	0	0	0	0	0	0	0	0	0	1	0	0	0	0	0	0	0	0	0	0	0	0	0	0	0	0	0	0
1841835	CAAGTGGTAG.TGGGAAAACG	T	C	0	1	1	1	1	1	1	1	1	1	1	1	1	1	1	1	1	1	1	1	1	1	1	1	1	1	1	1	1	1	1	1	1	1
1844762	TTTTTGCTTA.TATCCTTTTA	T	C	0	0	0	0	1	1	0	0	0	0	0	1	0	0	0	0	0	0	0	0	0	1	0	0	0	0	0	0	0	0	0	0	0	1
1845882	GATGTCCCTT.CTTTATTTTT	C	T	0	0	0	0	1	1	0	0	0	0	0	1	0	0	0	0	0	0	0	0	0	0	0	0	0	0	0	0	0	0	0	0	0	1
1847921	CGTAGAGGCG.CTAGACAAAA	C	T	0	0	0	0	0	0	0	0	0	0	0	0	1	0	0	0	0	0	0	0	0	0	0	0	0	0	0	0	0	0	0	0	0	0
1848953	ATATCTTCAG.CATCTTTTTC	C	T	0	0	0	0	1	1	0	0	0	0	0	1	0	0	0	0	0	0	0	0	0	1	0	0	0	0	0	0	0	0	0	0	0	1
1849122	ATTTGTATTG.AATTTTGGGA	A	G	0	0	0	0	0	0	0	0	0	0	0	0	0	0	0	0	0	0	0	0	0	0	0	0	0	0	0	1	0	0	0	0	0	0
1849817	TATTAATATA.TTTTTTAGTG	T	C	0	0	0	0	0	0	0	0	0	0	0	0	0	0	0	0	0	0	0	0	0	0	0	0	0	0	0	1	0	0	0	0	0	0
1850254	AACACATTCG.TCCCTTTCTT	T	C	0	0	0	0	0	0	0	0	0	0	0	0	0	1	0	0	0	0	0	0	0	0	0	0	0	0	0	0	0	0	0	0	0	0
1851766	TAAAAGAACC.AGAGCCATAC	A	G	0	0	0	0	0	0	0	0	0	0	0	0	0	0	0	1	0	0	0	0	0	0	0	0	0	0	0	0	0	0	0	0	0	0
1853853	GGTGCAGGAC.CATCTATTTT	C	T	0	0	0	0	0	0	0	0	0	0	0	0	1	0	0	0	0	0	0	0	0	0	0	0	0	0	0	0	0	0	0	0	0	0
1854431	TAGTTGTCCA.TATATATATA	T	C	0	0	0	0	0	0	0	0	0	0	0	0	0	0	0	0	0	0	0	0	0	1	0	0	0	0	0	0	0	0	0	0	0	0
1854944	GAAGGGAAGC.AAATTCCGAG	A	G	0	1	0	0	1	1	0	0	0	1	0	1	1	0	1	0	0	0	1	0	0	1	0	0	0	0	1	1	0	0	1	1	1	1
1855756	AGGAATAGAC.AATGCATGGA	A	G	0	0	0	0	0	0	0	0	0	0	0	0	0	0	0	0	0	0	0	0	0	0	0	0	0	0	0	0	0	0	1	1	0	0
1860890	TCTATTTCTC.ATGAAATACG	A	G	0	0	0	0	0	1	0	0	0	0	0	0	0	0	0	0	0	0	0	0	0	0	0	0	0	0	0	0	0	0	0	0	0	0
1861273	TGGTAAAGTA.TATATTGAAG	T	C	0	0	0	0	0	0	0	0	0	0	0	0	0	1	0	0	0	0	0	0	0	0	0	0	0	0	0	0	0	0	0	0	0	0
1864474	ATGAAAAATT.TAATCCAGAA	T	C	0	1	0	0	1	1	0	0	0	1	0	1	1	0	1	0	0	0	1	0	0	1	0	0	0	0	1	1	0	0	1	1	1	1
1873229	CAAAGTATGA.CATTCATGGT	C	T	0	0	0	0	0	0	0	1	1	0	0	0	0	0	0	0	0	1	0	0	0	0	1	1	1	1	0	0	1	0	0	0	0	0
1873861	ATTGTCTTTC.CGGTTGAGTC	C	T	0	1	0	0	1	1	0	0	0	1	0	1	1	0	1	0	0	0	1	0	0	1	0	0	0	0	1	1	0	0	1	1	1	1
1875342	GTTCGGTAAG.TCATCAGGAA	T	C	0	1	0	0	1	1	0	0	0	1	0	1	1	0	1	0	0	0	1	0	0	1	0	0	0	0	1	1	0	0	1	1	1	1
1877192	ACACGCGTCA.TCTGTATCTT	T	G	0	0	0	0	0	0	0	0	0	0	0	0	0	0	0	0	0	0	0	0	0	0	0	0	0	0	0	1	0	0	0	0	0	0
1885216	AACTGCCCAT.AAAAGCCCGA	A	T	0	0	0	0	0	0	0	0	0	0	0	0	0	0	0	0	0	0	0	0	0	0	0	0	0	0	0	0	0	1	0	0	0	0
1885583	CGAGTTTTCT.ATGGATGTTA	A	G	0	0	0	0	0	0	0	0	0	0	0	0	0	0	0	1	0	0	0	0	0	0	0	0	0	0	0	0	0	0	0	0	0	0
1897574	CGACTAATGC.TCATTTGATG	T	C	0	1	0	0	1	1	0	0	0	1	0	1	1	0	1	0	0	0	1	0	0	1	0	0	0	0	1	1	0	0	1	1	1	1
1904196	CTGCTGAGGA.TGCTCAAGAA	T	C	0	0	0	0	0	0	0	0	0	0	0	0	0	0	0	0	0	0	0	0	0	0	0	0	0	0	0	0	0	0	0	0	1	0
1904640	TTTGTTACTA.TATTTGATTT	T	C	0	1	0	0	1	1	0	0	0	1	0	1	1	0	1	0	0	0	1	0	0	1	0	0	0	0	1	1	0	0	1	1	1	1
1905518	TCATATCATG.TAAATATTGC	T	C	0	1	0	0	1	1	0	0	0	0	0	1	1	0	0	0	0	0	0	0	0	1	0	0	0	0	0	0	0	0	0	0	0	1
1905552	AAAATAATGT.GAACGTATTG	G	A	0	0	0	0	0	0	0	0	0	0	0	0	1	0	0	0	0	0	0	0	0	0	0	0	0	0	0	0	0	0	0	0	0	0
1905660	TTAATGAGAA.AGACATCGCT	A	G	0	0	0	0	0	0	0	0	0	1	0	0	0	0	0	0	0	0	0	0	0	0	0	0	0	0	0	0	0	0	1	1	0	0
1906628	TAAGCGTTTA.CATTTATAAC	C	T	0	0	0	0	1	1	0	0	0	0	0	1	0	0	0	0	0	0	0	0	0	1	0	0	0	0	0	0	0	0	0	0	0	1
1908886	ATCTTAATGT.AAAATATATA	A	G	0	1	0	0	1	1	0	0	0	1	0	1	0	0	1	0	0	0	1	0	0	1	0	0	0	0	1	1	0	0	1	1	1	1
1910076	TCTTTCAATG.TATTCACGTT	T	C	0	0	0	0	0	0	0	0	0	0	0	0	0	0	0	0	0	0	0	0	0	0	0	0	0	0	0	0	0	0	0	0	1	0
1912396	CTGCTTGTGC.CCCGGTCGTA	C	A	0	0	0	0	1	1	0	0	0	0	0	0	0	0	0	0	0	0	0	0	0	0	0	0	0	0	0	0	0	0	0	0	0	0
1912544	TACTCCTTGT.TCTTTCATCC	T	C	0	0	0	0	0	0	0	0	0	1	0	0	0	0	1	0	0	0	1	0	0	0	0	0	0	0	1	1	0	0	1	1	1	0
1912852	TTTTTATTTG.ATGTATACTC	A	C	0	1	0	0	1	1	0	0	0	1	0	1	1	0	1	0	0	0	1	0	0	1	0	0	0	0	1	1	0	0	1	1	1	1
1914878	TGAAATAATC.CGAATCTTTT	C	T	0	1	0	0	1	1	0	0	0	1	0	1	1	0	1	1	0	0	1	1	0	1	0	0	0	0	1	1	0	1	1	1	1	1
1914913	TTATACTGGC.TTTCATTTAT	T	C	0	0	0	0	0	0	1	0	0	0	1	0	0	0	0	0	0	0	0	0	0	0	0	0	0	0	0	0	0	0	0	0	0	0
1915726	AAACGAGCAC.GGGAGTAAAT	G	A	0	0	0	0	0	0	0	0	0	0	0	1	0	0	0	0	0	0	0	0	0	0	0	0	0	0	0	0	0	0	0	0	0	0
1919350	ATTGGTGTAC.ATTCACCAAA	A	T	0	1	0	0	1	1	0	0	0	1	0	1	1	0	1	0	0	0	1	0	0	1	0	0	0	0	1	1	0	0	1	1	1	1
1923165	GAATGGCGGT.TCAAAAACTG	T	C	0	0	0	0	0	0	0	0	0	0	0	0	0	0	0	1	0	0	0	0	0	0	0	0	0	0	0	0	0	0	0	0	0	0
1924254	TAGAATAAAA.CTTATAAAAT	C	T	0	0	0	0	0	0	0	0	0	0	0	0	0	0	0	0	0	0	0	0	0	0	0	0	0	0	0	1	0	0	0	0	0	0
1926100	GTTGAACAGC.CAAAAGAACA	C	T	0	0	0	0	1	1	0	0	0	0	0	1	0	0	0	0	0	0	0	0	0	1	0	0	0	0	0	0	0	0	0	0	0	1
1927629	GTTGCATCAA.CGGAACCATA	C	A	0	0	0	0	1	1	0	0	0	0	0	1	0	0	0	0	0	0	0	0	0	1	0	0	0	0	0	0	0	0	0	0	0	1
1927717	GGACAAAATC.CGAAATTTGG	C	T	0	0	0	0	1	1	0	0	0	0	0	1	0	0	0	0	0	0	0	0	0	1	0	0	0	0	0	0	0	0	0	0	0	1
1929560	TAATTAGTGC.ACTTGGAACG	A	G	0	0	0	0	0	0	0	0	0	0	0	0	0	0	0	0	0	0	0	0	0	0	0	0	0	0	1	0	0	0	0	0	0	0
1930093	AGTAGCAACT.CCTACTAGAA	C	A	0	1	0	0	1	1	0	0	0	0	0	1	1	0	0	0	0	0	0	0	0	1	0	0	0	0	0	0	0	0	0	0	0	1
1930211	GCAATGATTG.AAATCATTCC	A	G	0	0	0	0	0	0	0	0	0	0	0	0	0	0	0	0	0	0	0	0	0	0	0	0	0	0	0	0	0	0	0	0	1	0
1932025	CTCGTTAAAG.CGTATGATTG	C	T	0	0	0	0	0	0	0	0	0	0	0	0	0	0	0	0	0	0	0	0	0	0	0	0	0	0	1	0	0	0	0	0	0	0
1932963	TTCAGAAAAG.TAAAATAAAT	T	C	0	0	0	0	0	0	0	0	0	0	0	0	0	0	0	0	0	0	0	0	0	0	0	0	0	0	0	0	0	0	0	0	1	0
1933466	TATAATGGCG.CAATTCAAAA	C	T	0	1	0	0	1	1	0	0	0	1	0	1	1	0	1	0	0	0	1	0	0	1	0	0	0	0	1	1	0	0	1	1	1	1
1933715	TAATTTTGAA.GTGGACGGCT	G	A	0	0	0	0	0	0	0	0	0	0	0	0	0	0	0	0	0	0	0	0	0	1	0	0	0	0	0	0	0	0	0	0	0	0
1934600	CTTACACCAG.TATTAGTATT	T	C	0	0	0	0	0	0	0	0	0	0	0	0	0	0	0	0	0	0	1	0	0	0	0	0	0	0	0	0	0	0	0	0	0	0
1934745	CAATTAGTGC.ACTTGTATTT	A	G	0	0	0	0	1	1	0	0	0	0	0	1	0	0	0	0	0	0	0	0	0	1	0	0	0	0	0	0	0	0	0	0	0	1
1934977	AGGTGGTAAA.ATTTTATTAG	A	T	0	0	0	0	0	0	0	0	0	0	0	0	0	0	0	0	0	0	0	0	0	0	0	0	0	0	1	0	0	0	0	0	0	0
1935680	GCTCAAATTA.CGAAGAGATA	C	T	0	0	1	1	0	0	1	1	1	0	1	0	0	0	0	0	0	1	0	0	1	0	1	1	1	1	0	0	1	0	0	0	0	0
1939217	TTTAGTTATT.CCGAAAGTGC	C	T	0	0	0	0	1	0	0	0	0	0	0	0	0	0	0	0	0	0	0	0	0	0	0	0	0	0	0	0	0	0	0	0	0	0
1940336	ATCAATAAAG.GGTTATAGAA	G	A	0	0	0	0	0	0	0	0	0	0	0	0	0	0	0	1	0	0	0	0	0	0	0	0	0	0	0	0	0	0	0	0	0	0
1940379	TTCAATACAC.TATTACAAAA	T	C	0	0	0	0	0	0	0	1	0	0	0	0	0	0	0	0	0	0	0	0	0	0	0	0	0	0	0	0	0	0	0	0	0	0
1941016	GTCGTAGAGG.TATTATTCCG	T	C	0	0	0	0	0	0	0	1	1	0	0	0	0	0	0	0	0	1	0	0	0	0	1	1	1	1	0	0	1	0	0	0	0	0
1941740	GATTACTCTT.GCAAGTACAG	G	A	0	1	0	0	1	1	0	0	0	1	0	1	1	0	1	0	0	0	1	0	0	1	0	0	0	0	1	1	0	0	1	1	1	1
1942496	TCCAATAAAG.CAGCAGCTTT	C	T	0	0	0	0	0	0	0	0	0	0	0	0	0	0	0	0	0	0	0	0	0	0	0	0	0	0	0	1	0	0	0	0	0	0
1944850	TGGAATTTTT.CGGATATTAA	C	T	0	0	0	0	1	1	0	0	0	0	0	1	0	0	0	0	0	0	0	0	0	1	0	0	0	0	0	0	0	0	0	0	0	1
1945849	CGCTTAGCGA.GACGTTGAAT	G	T	0	0	1	1	0	0	1	1	1	0	1	0	0	0	0	0	0	1	0	0	1	0	1	1	1	1	0	0	1	0	0	0	0	0
1948662	GCAAAGATCT.GAAATATGAG	G	A	0	1	0	0	1	1	0	0	0	1	0	1	1	0	1	1	0	0	1	1	0	1	0	0	0	0	1	1	0	1	1	1	1	1
1949099	TAAACTTGAT.AGGAAGATGA	A	G	0	1	1	1	1	1	1	1	1	1	1	1	1	0	1	1	1	1	1	1	1	1	1	1	1	1	1	1	1	1	1	1	1	1
1949268	TGAACTCCAT.ACTATATTCA	A	G	0	0	0	0	0	0	0	0	0	0	0	0	0	0	0	0	0	0	1	0	0	0	0	0	0	0	0	0	0	0	0	0	0	0
1950257	AGGATTGCAG.TGTATTTCCT	T	C	0	1	1	1	1	1	1	1	1	1	1	1	1	1	1	1	1	1	1	1	1	1	1	1	1	1	1	1	1	1	1	1	1	1
1950871	AATAATAAAA.TGAAGAGAAA	T	C	0	0	0	0	0	0	0	0	0	0	0	0	0	0	0	0	0	0	0	0	0	0	1	0	0	0	0	0	0	0	0	0	0	0
1951903	CGAGTGAAGC.ACTATATTAC	A	G	0	0	0	0	0	0	0	0	0	0	0	0	0	0	0	0	0	0	0	0	0	0	0	0	0	0	0	0	0	0	1	1	0	0
1954376	TTTGCTGTTT.CTTTTGAATG	C	T	0	0	0	0	0	0	0	0	0	0	0	0	0	0	0	0	1	0	0	0	0	0	0	0	0	0	0	0	0	0	0	0	0	0
1954568	AGATTTCTCG.GTTCATATAT	G	T	0	1	1	1	1	1	1	1	1	1	1	1	1	1	1	1	1	1	1	1	1	1	1	1	1	1	1	1	1	1	1	1	1	1
1954804	GAAGCGGATT.TACACGATGT	T	C	0	0	0	0	0	0	0	0	0	0	0	0	0	0	0	0	0	0	0	0	0	0	0	0	0	0	0	1	0	0	0	0	0	0
1957220	AAAGAGGAGT.GTAGGAGGAA	G	A	0	0	0	0	1	1	0	0	0	0	0	1	0	0	0	0	0	0	0	0	0	1	0	0	0	0	0	0	0	0	0	0	0	1
1961127	TATATTGTGT.TCATCCTCAA	T	A	0	0	0	0	0	0	0	0	0	0	0	0	0	0	0	0	0	0	0	0	0	0	0	0	0	0	0	0	0	0	0	0	1	0
1962377	AAAAAGAGGG.AAATCATCAT	A	G	0	1	0	0	1	1	0	0	0	1	0	1	1	0	1	0	0	0	1	0	0	1	0	0	0	0	1	1	0	0	1	1	1	1
1964393	ATTGGGTGTA.CTTATAGTAT	C	T	0	0	1	0	0	0	0	0	0	0	0	0	0	0	0	0	0	0	0	0	0	0	0	0	0	0	0	0	0	0	0	0	0	0
1964935	CTTTAGAATG.GACCGAGGAG	G	A	0	1	0	0	1	1	0	0	0	0	0	1	1	0	0	0	0	0	0	0	0	1	0	0	0	0	0	0	0	0	0	0	0	1
1965499	ATATTTTTAA.GCGCTTACAA	G	A	0	1	0	0	0	0	0	0	0	0	0	0	0	0	0	0	0	0	0	0	0	0	0	0	0	0	0	0	0	0	0	0	0	0
1966571	CTATGCGGTA.TCCTTAACAG	T	G	0	0	0	0	0	0	0	0	0	0	0	0	0	0	0	0	0	0	0	1	0	0	0	0	0	0	0	0	0	0	0	0	0	0
1970093	CTAAAACATT.TTCTTTAGAA	T	G	0	0	1	1	0	0	1	1	1	0	1	0	0	0	0	0	1	1	0	0	1	0	1	1	1	1	0	0	1	0	0	0	0	0
1970264	TTAACCAAGG.TAGAAAAAAT	T	C	0	0	0	0	0	0	0	0	0	0	0	0	0	0	0	0	0	0	0	1	0	0	0	0	0	0	0	0	0	0	0	0	0	0
1971191	TAAATTATAG.CTTGTGAAAG	C	T	0	0	0	0	0	0	0	0	0	0	0	0	0	1	0	0	0	0	0	0	0	0	0	0	0	0	0	0	0	0	0	0	0	0
1977484	ATAACAATCC.ACGCTTTTTA	A	G	0	0	0	0	0	0	0	0	0	1	0	0	0	0	0	0	0	0	0	0	0	0	0	0	0	0	0	0	0	0	0	0	0	0
1978188	ATACACTGTC.CGCTTGTACT	C	T	0	0	0	0	0	0	0	0	0	0	0	0	0	0	0	0	0	0	0	0	0	0	0	0	0	0	0	0	0	0	0	0	1	0
1979180	TAACTTGTTC.CCCTGTTATT	C	T	0	0	0	0	0	0	0	0	0	0	0	0	0	0	0	0	0	0	0	0	0	0	0	0	0	0	0	1	0	0	0	0	0	0
1980494	CCTTTACCAT.ATTCGGCTAA	A	C	0	1	0	0	1	1	0	0	0	1	0	1	1	0	1	0	0	0	1	0	0	1	0	0	0	0	1	1	0	0	1	1	1	1
1982219	CATTAGATGC.TTGGAAAAGC	T	A	0	1	0	0	1	1	0	0	0	1	0	1	1	0	1	0	0	0	1	0	0	1	0	0	0	0	1	1	0	0	1	1	1	1
1982730	AGACGGTGCA.GTTGCGATGG	G	C	0	1	0	0	1	1	0	0	0	1	0	1	1	0	1	1	0	0	1	1	0	1	0	0	0	0	1	1	0	1	1	1	1	1
1982805	CACAAAGTAT.GCGAAGCAAT	G	C	0	0	0	0	0	0	0	0	0	0	0	0	0	0	0	0	0	0	0	0	0	0	0	0	0	0	0	0	0	0	0	0	0	1
1982941	GTACTTTGGA.ACGAGAACAC	A	G	0	0	0	0	0	0	0	0	0	0	0	0	0	1	0	0	0	0	0	0	0	0	0	0	0	0	0	0	0	0	0	0	0	0
1983240	GAACCGAGGG.CTTGGCGGAC	C	T	0	1	0	0	1	1	0	0	0	1	0	1	1	0	1	0	0	0	1	0	0	1	0	0	0	0	1	1	0	0	1	1	1	1
1986721	TATGCGAACA.CATATGAGAG	C	T	0	0	0	0	1	1	0	0	0	0	0	1	0	0	0	0	0	0	0	0	0	1	0	0	0	0	0	0	0	0	0	0	0	1
1990353	ACTGGATGCT.TTGTTTTATT	T	A	0	0	0	0	0	0	1	0	0	0	1	0	0	0	0	0	0	0	0	0	0	0	0	0	0	0	0	0	0	0	0	0	0	0
1990616	AGCAGAGGAC.GAAATCCCAT	G	A	0	1	0	0	1	1	0	0	0	1	0	1	1	0	1	0	0	0	1	0	0	1	0	0	0	0	1	1	0	0	1	1	1	1
1991683	GAAAGTGATG.TGAGAAAAGT	T	C	0	0	0	0	0	0	0	0	0	0	0	0	0	0	0	0	0	0	0	0	0	0	0	0	0	0	0	0	0	0	0	0	0	1
1996500	CAGCGTTTGC.ACTTATGAAC	A	G	0	0	0	0	0	0	0	0	0	0	0	0	0	0	0	0	0	0	1	0	0	0	0	0	0	0	0	0	0	0	0	0	0	0
1997921	CTTTTAACTT.ATTCATATGG	A	G	0	0	0	0	0	0	0	0	0	0	0	0	0	0	0	0	0	0	0	0	0	0	0	0	0	0	0	0	0	0	0	0	1	0
1998512	TTCATATATT.GGGTGTCGTT	G	A	0	0	0	0	0	0	0	0	0	0	0	0	0	0	0	1	0	0	0	0	0	0	0	0	0	0	0	0	0	0	0	0	0	0
2001415	TGTAGTAGGC.GATCGTATCG	G	A	0	1	0	0	1	1	0	0	0	1	0	1	1	0	1	0	0	0	1	0	0	1	0	0	0	0	1	1	0	0	1	1	1	1
2002467	GTGATCGAAG.TCTAATCGTT	T	C	0	1	0	0	1	1	0	0	0	1	0	1	1	0	1	0	0	0	1	0	0	1	0	0	0	0	1	1	0	0	1	1	1	1
2003501	TTGTAGCAAC.ATCAAGTTCA	A	G	0	0	0	0	0	0	0	0	0	0	0	0	0	1	0	0	0	0	0	0	0	0	0	0	0	0	0	0	0	0	0	0	0	0
2004448	GTCATAATAA.CTTTTTCTTC	C	T	0	1	0	0	0	0	0	0	0	0	0	0	0	0	0	0	0	0	0	0	0	0	0	0	0	0	0	0	0	0	0	0	0	0
2006674	TGTCCTTTAT.ATAGAGGAGC	A	G	0	0	0	0	0	0	0	0	0	0	0	0	0	0	0	0	0	0	0	0	0	0	0	0	0	0	1	0	0	0	0	0	0	0
2007653	TTATATAGGA.ATTTATTGGG	A	G	0	0	0	0	0	0	0	0	0	1	0	0	0	0	1	0	0	0	1	0	0	0	0	0	0	0	1	1	0	0	1	1	1	0
2007781	AAAGTATAAT.ATACGGATTG	A	G	0	0	0	0	0	0	0	0	0	0	0	0	0	0	0	0	0	0	0	1	0	0	0	0	0	0	0	0	0	0	0	0	0	0
2008934	TAAAGGTAGG.TGAGAGGCAA	T	C	0	0	1	1	0	0	1	1	1	0	1	0	0	0	0	0	1	1	0	0	1	0	1	1	1	1	0	0	1	0	0	0	0	0
2009052	GTACCGGCTA.CTTTATATAC	C	T	0	0	0	0	1	1	0	0	0	0	0	1	0	0	0	0	0	0	0	0	0	1	0	0	0	0	0	0	0	0	0	0	0	1
2010423	TCATATAGTT.GGTGGGCAGG	G	A	0	1	0	0	1	1	0	0	0	1	0	1	1	0	1	0	0	0	1	0	0	1	0	0	0	0	1	1	0	0	1	1	1	1
2010453	TCTATATTAG.GTCAAAAAGA	G	A	0	0	0	0	0	0	0	0	0	0	0	0	0	0	0	0	0	0	0	0	0	0	0	0	0	0	1	0	0	0	0	0	0	0
2011007	AAATAAGGAT.AGTGTTATAA	A	G	0	0	0	0	0	0	0	0	0	0	0	0	0	0	0	0	0	0	0	0	0	0	0	0	0	0	0	0	0	0	0	0	1	0
2011146	TTAGTTGTAA.GCGATTACAA	G	A	0	1	0	0	1	1	0	0	0	0	0	1	1	0	0	0	0	0	0	0	0	1	0	0	0	0	0	0	0	0	0	0	0	1
2014816	TTGTGGTGTT.ACATATGGAT	A	G	0	0	0	0	0	0	0	0	1	0	0	0	0	0	0	0	0	0	0	0	0	0	0	0	0	0	0	0	0	0	0	0	0	0
2018863	GAAGAAGTAT.TGTATCGAGC	T	G	0	0	0	0	0	0	0	1	0	0	0	0	0	0	0	0	0	0	0	0	0	0	0	0	0	0	0	0	0	0	0	0	0	0
2019230	AGATTTTATT.AATTGTGTCG	A	G	0	0	0	0	0	1	0	0	0	0	0	0	0	0	0	0	0	0	0	0	0	0	0	0	0	0	0	0	0	0	0	0	0	0
2020446	CCCAATAAAT.ACGATGCGTT	A	C	0	0	0	0	0	0	0	0	0	0	0	0	0	0	0	0	0	0	0	0	0	0	1	0	0	0	0	0	0	0	0	0	0	0
2022358	GCTATTAGAT.CGTTCAGTAA	C	T	0	0	0	0	0	0	0	0	0	0	0	0	0	0	0	0	0	0	0	1	0	0	0	0	0	0	0	0	0	0	0	0	0	0
2022588	CATTAGAGCG.TATTGAAGGC	T	C	0	0	0	0	0	0	0	0	0	0	0	0	0	0	0	0	0	0	0	0	0	1	0	0	0	0	0	0	0	0	0	0	0	0
2023030	TTGTGAAATC.TCTACAAAAA	T	C	0	1	0	0	1	1	0	0	0	1	0	1	1	0	1	0	0	0	1	0	0	1	0	0	0	0	1	1	0	0	1	1	1	1
2024486	CTAGGGATGG.TGTGAGCCTA	T	C	0	0	0	0	1	0	0	0	0	0	0	0	0	0	0	0	0	0	0	0	0	0	0	0	0	0	0	0	0	0	0	0	0	0
2024619	AAGGGTGGTA.CCACGGGTTC	C	T	0	1	0	0	1	1	0	0	0	1	0	1	1	0	1	0	0	0	1	0	0	1	0	0	0	0	1	1	0	0	1	1	1	1
2025053	TATTCCTCAC.CTAATATCGC	C	T	0	0	0	0	0	0	0	0	0	0	0	0	1	0	0	0	0	0	0	0	0	0	0	0	0	0	0	0	0	0	0	0	0	0
2025174	TTGGAGACTG.GGGAACACAG	G	A	0	0	0	0	0	0	0	0	0	1	0	0	0	0	0	0	0	0	0	0	0	0	0	0	0	0	0	0	0	0	0	0	0	0
2026733	AGAAGTAGCA.TAAATTTACT	T	C	0	1	1	1	1	1	1	1	1	1	1	1	1	1	1	1	1	1	1	1	1	1	1	1	1	1	1	1	1	1	1	1	1	1
2026857	ATAGATGTTC.TGGATTTACT	T	A	0	0	0	0	1	1	0	0	0	0	0	1	0	0	0	0	0	0	0	0	0	1	0	0	0	0	0	0	0	0	0	0	0	1
2026901	GAAGTGGAGT.TGGTTTTATG	T	C	0	0	0	0	0	0	0	0	0	0	0	0	0	0	0	0	0	0	0	0	0	0	0	0	0	0	0	0	0	0	1	1	0	0
2027259	ATACAAGAGA.TTTATATTAC	T	C	0	1	0	0	1	1	0	0	0	0	0	1	1	0	0	0	0	0	0	0	0	1	0	0	0	0	0	0	0	0	0	0	0	1
2028774	TGTTAAAAGA.CTCATTAGAA	C	T	0	0	0	0	0	0	0	0	0	0	0	0	0	0	0	0	0	0	0	0	0	0	0	0	0	0	0	0	1	0	0	0	0	0
2029380	TTCGCTTACC.GATAGTTCCA	G	A	0	1	1	1	1	1	1	1	1	1	1	1	1	1	1	1	1	1	1	1	1	1	1	1	1	1	1	1	1	1	1	1	1	1
2029552	AGGTTATGAA.CATCGTTATT	C	T	0	1	0	0	1	1	0	0	0	1	0	1	1	0	1	0	0	0	1	0	0	1	0	0	0	0	1	1	0	0	1	1	1	1
2032776	GACGAGAAAG.GGTAAAATAG	G	A	0	1	0	0	1	1	0	0	0	1	0	1	1	0	1	1	0	0	1	1	0	1	0	0	0	0	1	1	0	1	1	1	1	1
2033691	GAAGGATAGT.GAAAATGAAT	G	A	0	1	0	0	1	1	0	0	0	1	0	1	1	0	1	0	0	0	1	0	0	1	0	0	0	0	1	1	0	0	1	1	1	1
2034060	CTTCTTACAT.GTTGTAGATG	G	A	0	1	0	0	1	1	0	0	0	1	0	1	1	0	1	0	0	0	1	0	0	1	0	0	0	0	1	1	0	0	1	1	1	1
2034973	TCTAAATTTG.TAGATACGTT	T	C	0	0	0	0	0	0	0	0	0	0	0	0	1	0	0	0	0	0	0	0	0	0	0	0	0	0	0	0	0	0	0	0	0	0
2036381	ATTAAACGTA.GATTCAATTT	G	T	0	1	0	0	1	1	0	0	0	1	0	1	1	0	1	0	0	0	1	0	0	1	0	0	0	0	1	1	0	0	1	1	1	1
2036683	CAACAGAAAC.ACCTGTAGCT	A	G	0	1	0	0	1	1	0	0	0	1	0	1	1	0	1	0	0	0	1	0	0	1	0	0	0	0	1	1	0	0	1	1	1	1
2038625	TGAAAATATG.TAATAAAATG	T	C	0	0	0	0	0	0	0	0	0	0	0	0	1	0	0	0	0	0	0	0	0	0	0	0	0	0	0	0	0	0	0	0	0	0
2039005	AAAACTACGG.TAAAAGATAT	T	C	0	0	0	0	0	0	0	0	0	0	0	0	0	0	0	1	0	0	0	0	0	0	0	0	0	0	0	0	0	0	0	0	0	0
2039016	AAAAGATATA.GTAGAAGGTA	G	A	0	1	0	0	1	1	0	0	0	1	0	1	1	0	1	0	0	0	1	0	0	1	0	0	0	0	1	1	0	0	1	1	1	1
2039458	TAAGATGGTC.ATTATGACAA	A	G	0	0	0	0	0	0	0	0	0	0	0	1	0	0	0	0	0	0	0	0	0	0	0	0	0	0	0	0	0	0	0	0	0	0
2039646	CACAAAAGAA.TGTACGGAGA	T	C	0	0	0	0	0	0	0	0	0	0	0	0	0	0	0	0	0	0	0	0	0	0	0	0	0	0	0	0	0	0	0	0	0	1
2042095	ATGGTGAAAT.GGCTGCAGAA	G	T	0	1	1	1	1	1	1	1	1	1	1	1	1	1	1	1	1	1	1	1	1	1	1	1	1	1	1	1	1	1	1	1	1	1
2044394	TTGTTTCAAG.CTAAAAACAT	C	T	0	1	0	0	1	1	0	0	0	0	0	1	1	0	0	0	0	0	0	0	0	1	0	0	0	0	0	0	0	0	0	0	0	1
2045370	ATATTAAAGC.ATTACCAGGA	A	G	0	0	1	1	0	0	1	1	1	0	1	0	0	0	0	0	1	1	0	0	1	0	1	1	1	1	0	0	1	0	0	0	0	0
2045712	CTCATATAGG.AGGGATTATA	A	C	0	1	1	1	1	1	1	1	1	1	1	1	1	1	1	1	1	1	1	1	1	1	1	1	1	1	1	1	1	1	1	1	1	1
2047098	AATATTAAAA.TAGGGTTAAA	T	C	0	0	0	0	0	0	0	0	0	0	0	0	0	1	0	0	0	0	0	0	0	0	0	0	0	0	0	0	0	0	0	0	0	0
2050286	GAGGAAAACA.ATAATAACTT	A	G	0	1	0	0	1	1	0	0	0	1	0	1	1	0	1	0	0	0	1	0	0	1	0	0	0	0	1	1	0	0	1	1	1	1
2050787	CAGTGGTAGA.ACCAAAGCCA	A	C	0	0	1	0	0	0	0	0	0	0	0	0	0	0	0	0	0	0	0	0	0	0	0	0	0	0	0	0	0	0	0	0	0	0
2057245	CATATTCAAT.TAAACCACCA	T	C	0	0	0	0	0	0	0	0	0	0	0	0	0	0	0	0	1	0	0	0	0	0	0	0	0	0	0	0	0	0	0	0	0	0
2057915	TATGAGAAGG.CTTGTAAACA	C	T	0	0	0	0	0	0	0	0	0	0	0	0	0	0	0	0	1	0	0	0	0	0	0	0	0	0	0	0	0	0	0	0	0	0
2060435	AAATTCTAGA.TTGATATTAT	T	C	0	1	0	0	1	1	0	0	0	1	0	1	1	0	1	0	0	0	1	0	0	1	0	0	0	0	1	1	0	0	1	1	1	1
2060875	TCTTATAGCC.ATTTTACTAG	A	G	0	0	0	0	0	0	0	1	0	0	0	0	0	0	0	0	0	0	0	0	0	0	0	0	0	0	0	0	0	0	0	0	0	0
2062462	ATAAAAAAAT.TTTCTTACTA	T	C	0	0	0	0	0	0	0	0	0	1	0	0	0	0	0	0	0	0	0	0	0	0	0	0	0	0	0	0	0	0	0	0	0	0
2063668	ACACCACGTG.AGAAAATTCC	A	G	0	1	0	0	1	1	0	0	0	1	0	1	1	0	1	0	0	0	1	0	0	1	0	0	0	0	1	1	0	0	1	1	1	1
2067078	GTAGTGCTGA.TTGGAGTTTG	T	G	0	1	0	0	1	1	0	0	0	1	0	1	1	0	1	0	0	0	1	0	0	1	0	0	0	0	1	1	0	0	1	1	1	1
2067240	TAGTAGTTTT.ATTAGATAAT	A	G	0	0	0	0	1	1	0	0	0	0	0	0	0	0	0	0	0	0	0	0	0	0	0	0	0	0	0	0	0	0	0	0	0	1
2067815	AAATGGAGAG.GTAAAACGCG	G	A	0	1	0	0	1	1	0	0	0	1	0	1	1	0	1	0	0	0	1	0	0	1	0	0	0	0	1	1	0	0	1	1	1	1
2069723	CAAGCAGTTG.ACGCATTTAA	A	G	0	1	0	0	1	1	0	0	0	1	0	1	1	0	1	0	0	0	1	0	0	1	0	0	0	0	1	1	0	0	1	1	1	1
2071115	TGAAGACGAA.GCTTTTGGAT	G	T	0	0	0	0	0	0	0	0	0	0	0	0	1	0	0	0	0	0	0	0	0	0	0	0	0	0	0	0	0	0	0	0	0	0
2072349	ATTCATCATC.CATTCGTCGT	C	T	0	0	0	0	0	0	0	0	0	1	0	0	0	0	1	0	0	0	1	0	0	0	0	0	0	0	1	1	0	0	1	1	1	0
2074251	AAAAGATTAG.TAGTAAAAGT	T	C	0	0	0	0	0	0	0	0	0	0	0	0	0	0	0	0	0	0	0	0	0	0	0	0	0	0	0	1	0	0	0	0	0	0
2075462	GTATTACAGG.CTCTGCATCA	C	T	0	0	0	0	0	0	0	0	0	0	0	0	0	1	0	0	0	0	0	0	0	0	0	0	0	0	0	0	0	0	0	0	0	0
2077780	ATCAGTTCCG.ATATTCGACA	A	G	0	0	1	0	0	0	0	1	1	0	0	0	0	0	0	0	0	1	0	0	1	0	1	1	1	1	0	0	1	0	0	0	0	0
2079820	TAGAGGAACC.CTTTAGTTCT	C	T	0	1	0	0	1	1	0	0	0	1	0	1	1	0	1	0	0	0	1	0	0	1	0	0	0	0	1	1	0	0	1	1	1	1
2079970	AAAGTAAATA.TTTTATAATG	T	C	0	0	0	0	0	0	0	0	0	0	0	0	0	0	0	0	0	0	0	0	0	0	0	0	0	0	0	0	0	0	0	0	0	1
2085768	TATAAGTGTA.TAATTTGATG	T	C	0	1	0	0	1	1	0	0	0	1	0	1	1	0	1	0	0	0	1	0	0	1	0	0	0	0	1	1	0	0	1	1	1	1
2093409	CACCTAATAC.GAAAAGATGC	G	A	0	0	0	0	0	0	0	0	0	0	0	0	0	0	0	0	0	0	0	0	0	0	0	0	0	1	0	0	0	0	0	0	0	0
2101739	ATCGTGTTCA.AGGGGAGACT	A	G	0	0	0	0	0	0	0	0	0	0	0	0	0	0	0	0	0	0	0	0	0	1	0	0	0	0	0	0	0	0	0	0	0	0
2101814	CAAATACGTA.TTTTACATTT	T	C	0	0	0	0	0	0	0	0	0	0	0	0	1	0	0	0	0	0	0	0	0	0	0	0	0	0	0	0	0	0	0	0	0	0
2101837	ACAATGATGA.AAGAAAGAAA	A	C	0	1	0	0	0	0	0	0	0	0	0	0	0	0	0	0	0	0	0	0	0	0	0	0	0	0	0	0	0	0	0	0	0	0
2103850	GGAATAAAGG.AGTGGGAATA	A	G	0	0	0	0	0	0	0	0	0	1	0	0	0	0	0	0	0	0	0	0	0	0	0	0	0	0	0	0	0	0	0	0	0	0
2103868	TAAATGGAAG.CTACTCATAA	C	T	0	0	0	0	0	0	1	0	0	0	1	0	0	0	0	0	0	0	0	0	0	0	0	0	0	0	0	0	0	0	0	0	0	0
2104037	TAGAACGATT.CTTTCATTCT	C	A	0	0	0	0	0	0	0	0	0	1	0	0	0	0	1	0	0	0	1	0	0	0	0	0	0	0	1	1	0	0	1	1	1	0
2110578	AGTCAAGAAG.CAATACATAA	C	T	0	0	0	0	0	0	0	0	0	0	0	0	0	0	0	1	0	0	0	0	0	0	0	0	0	0	0	0	0	0	0	0	0	0
2112381	GCACTAGTAG.ATGTAGAGTA	A	G	0	0	0	0	0	0	1	0	0	0	1	0	0	0	0	0	0	0	0	0	0	0	0	0	0	0	0	0	0	0	0	0	0	0
2115147	TATAGATAAG.ATTCTAAAAC	A	G	0	1	0	0	1	1	0	0	0	1	0	1	1	0	1	0	0	0	1	0	0	1	0	0	0	0	1	1	0	0	1	1	1	1
2115427	CAACATTATA.CAATAAATTC	C	T	0	0	0	0	0	0	0	0	0	0	0	0	0	0	0	0	0	0	0	0	0	0	0	0	0	0	0	0	0	0	0	0	1	0
2122348	TAATTATGAA.TCTAGTCGTT	T	A	0	1	0	0	1	1	0	0	0	1	0	1	1	0	1	1	0	0	1	1	0	1	0	0	0	0	1	1	0	1	1	1	1	1
2122595	GCTGAAAAAC.TCTTTAGATT	T	C	0	0	0	0	1	0	0	0	0	0	0	0	0	0	0	0	0	0	0	0	0	0	0	0	0	0	0	0	0	0	0	0	0	0
2123396	GGATTTTATT.AGTAGATATG	A	G	0	0	0	0	1	1	0	0	0	0	0	1	0	0	0	0	0	0	0	0	0	0	0	0	0	0	0	0	0	0	0	0	0	1
2124443	CAGAAGCTCA.CAGTATGAGA	C	T	0	0	0	0	0	0	0	0	0	0	0	0	0	0	0	1	0	0	0	0	0	0	0	0	0	0	0	0	0	0	0	0	0	0
2125092	ACAAATCGCT.TTGTTTCCGC	T	G	0	0	0	0	0	0	0	1	0	0	0	0	0	0	0	0	0	0	0	0	0	0	0	0	0	0	0	0	0	0	0	0	0	0
2125981	ACCGTCCCAT.CACTTGCATT	C	T	0	0	0	0	1	1	0	0	0	0	0	1	0	0	0	0	0	0	0	0	0	0	0	0	0	0	0	0	0	0	0	0	0	1
2127101	GGTTATTCCC.ACCATACCAA	A	G	0	0	0	0	0	0	0	0	0	0	0	0	0	0	0	0	0	0	0	0	0	1	0	0	0	0	0	0	0	0	0	0	0	0
2127386	ACATTTTTTC.AAAAAAGTAT	A	G	0	0	0	0	0	0	0	0	0	0	0	0	0	0	0	1	0	0	0	0	0	0	0	0	0	0	0	0	0	0	0	0	0	0
2131155	TAGCATATAT.AAGAGAAAAG	A	G	0	0	0	0	0	0	0	0	0	0	0	0	0	1	0	0	0	0	0	0	0	0	0	0	0	0	0	0	0	0	0	0	0	0
2131866	ACGAGGAAAG.GAGCGGTAGT	G	T	0	0	0	0	0	0	0	0	0	0	0	0	1	0	0	0	0	0	0	0	0	0	0	0	0	0	0	0	0	0	0	0	0	0
2132284	TTTCTGAAAC.GGGTAGAATG	G	A	0	0	0	0	0	0	0	0	0	1	0	0	0	0	0	0	0	0	0	0	0	0	0	0	0	0	0	0	0	0	0	0	0	0
2132450	TTCCATGTTA.GAGCAAATTG	G	A	0	0	0	0	0	0	0	0	0	0	0	0	0	0	0	0	0	0	0	1	0	0	0	0	0	0	0	0	0	0	0	0	0	0
2132895	CCAGGAAGTC.ATATGCATAG	A	G	0	0	0	0	1	1	0	0	0	0	0	1	0	0	0	0	0	0	0	0	0	1	0	0	0	0	0	0	0	0	0	0	0	1
2133497	GGTACCAGAG.CAATCGAATT	C	T	0	0	0	0	0	0	1	0	0	0	0	0	0	0	0	0	0	0	0	0	0	0	0	0	0	0	0	0	0	0	0	0	0	0
2135992	GAAAACGATA.CTAGAGGGAA	C	A	0	0	0	0	0	0	0	0	0	0	0	0	0	0	0	1	0	0	0	0	0	0	0	0	0	0	0	0	0	0	0	0	0	0
2136552	CCATGAAAGA.AATGAATACA	A	G	0	0	1	1	0	0	1	1	1	0	1	0	0	0	0	0	1	1	0	0	1	0	1	1	1	1	0	0	1	0	0	0	0	0
2137682	GGTGGTGTCA.TGATAAATGA	T	G	0	0	0	0	0	0	0	0	0	0	0	0	0	0	1	0	0	0	0	0	0	0	0	0	0	0	0	0	0	0	0	0	1	0
2138788	ATCTTCAGCC.ATTATGCGAG	A	G	0	0	1	1	0	0	1	1	1	0	1	0	0	0	0	0	1	1	0	0	1	0	1	1	1	1	0	0	1	0	0	0	0	0
2139138	GTCAAATTAT.TAAAGGCAGA	T	A	0	0	0	0	0	0	0	0	0	0	1	0	0	0	0	0	0	0	0	0	0	0	0	0	0	0	0	0	0	0	0	0	0	0
2139213	TTTCGTATTT.CGCAATTTTT	C	T	0	0	0	0	0	0	0	0	0	0	0	0	0	0	0	0	0	0	0	0	0	0	0	0	0	0	0	0	0	0	1	1	0	0
2139591	GGAACTGGTA.TTGGATTATT	T	C	0	0	0	0	0	0	0	0	1	0	0	0	0	0	0	0	0	0	0	0	0	0	0	0	0	0	0	0	0	0	0	0	0	0
2140362	AAGCGCATCA.TAATATTTCA	T	C	0	0	0	0	1	1	0	0	0	0	0	1	0	0	0	0	0	0	0	0	0	0	0	0	0	0	0	0	0	0	0	0	0	1
2142156	CCGTGTTATG.GAGCCGATTT	G	A	0	1	0	0	1	1	0	0	0	1	0	1	1	0	1	0	0	0	1	0	0	1	0	0	0	0	1	1	0	0	1	1	1	1
2142585	GCAAAAAGGA.GGGCATAGTA	G	A	0	0	1	1	0	0	1	1	1	0	1	0	0	0	0	0	0	1	0	0	1	0	1	1	1	1	0	0	1	0	0	0	0	0
2143109	ATTTGGTAAC.CTTGTGTTTG	C	G	0	0	0	0	0	0	0	0	0	0	0	0	0	0	0	0	1	0	0	0	0	0	0	0	0	0	0	0	0	0	0	0	0	0
2146883	TTGAACGAGC.GGGGTTATTT	G	A	0	0	0	0	0	0	0	0	0	0	0	0	0	0	0	0	0	0	1	0	0	0	0	0	0	0	0	0	0	0	0	0	0	0
2152508	ACCGCTTACT.CTTGGAATGA	C	A	0	0	0	0	0	0	0	0	0	0	0	0	0	0	0	0	0	0	0	0	0	0	0	0	0	0	1	0	0	0	0	0	0	0
2152810	TAGAGATTAT.TATGGAAGTA	T	C	0	0	0	0	0	0	0	0	0	0	0	0	0	0	0	0	0	0	0	0	0	1	0	0	0	0	0	0	0	0	0	0	0	0
2153510	ATTTTTATAG.CGAGCTTTGT	C	T	0	0	0	0	0	0	0	0	0	0	0	0	0	0	0	0	0	0	0	0	0	0	0	0	0	0	0	1	0	0	0	0	0	0
2154790	AAAATAAAAA.CCCTCTAGAA	C	A	0	0	1	1	0	0	1	1	1	0	1	0	0	0	0	0	1	1	0	0	1	0	1	1	1	1	0	0	1	0	0	0	0	0
2157663	ATAATGAATC.ATAGCCTTTT	A	G	0	0	0	0	0	0	0	0	0	0	0	0	0	0	0	1	0	0	0	0	0	0	0	0	0	0	0	0	0	0	0	0	0	0
2158856	TAATAATTAA.TAGTATATTT	T	C	0	0	0	0	1	1	0	0	0	0	0	1	0	0	0	0	0	0	0	0	0	1	0	0	0	0	0	0	0	0	0	0	0	1
2159135	GGTACTAATC.AAAGAACTTA	A	T	0	0	0	0	0	0	0	0	0	0	0	0	0	0	0	0	0	0	0	0	0	0	0	0	0	0	0	0	0	0	0	0	1	0
2159602	TTGGAGATCC.ACCTTTTACT	A	G	0	0	0	0	1	1	0	0	0	0	0	1	0	0	0	0	0	0	0	0	0	1	0	0	0	0	0	0	0	0	0	0	0	1
2161395	GAAAAAATGG.GGCTGAGTGT	G	C	0	0	0	0	0	0	0	0	0	0	0	0	0	1	0	0	0	0	0	0	0	0	0	0	0	0	0	0	0	0	0	0	0	0
2169861	AGAAATATTT.AAGCTTAATA	A	G	0	0	0	0	0	0	0	0	0	0	0	0	0	0	0	0	0	0	0	0	0	0	0	0	0	0	0	0	0	0	0	0	1	0
2172053	TTGATAATGA.TATGAAGTTA	T	A	0	0	0	0	0	0	0	0	0	0	0	0	0	0	0	0	0	0	0	0	0	0	0	0	0	0	0	0	0	0	0	0	1	0
2172126	AAACTTTTTC.ATGTGTGGGG	A	G	0	1	0	0	1	1	0	0	0	0	0	1	1	0	0	0	0	0	0	0	0	1	0	0	0	0	0	0	0	0	0	0	0	1
2172548	TATGGGGAAA.GTACTTTATA	G	A	0	0	1	1	0	0	1	1	1	0	1	0	0	0	0	0	0	1	0	0	1	0	1	1	1	1	0	0	1	0	0	0	0	0
2173855	AGGGATTAAG.ATTGGGATGG	A	T	0	0	0	0	0	0	0	0	0	0	0	0	0	0	0	0	0	0	0	0	0	0	0	0	0	0	0	0	0	0	0	0	1	0
2173870	GATGGTTGAC.TATAAAGTAT	T	C	0	0	0	0	0	0	0	0	0	0	0	0	0	0	0	0	0	0	0	0	0	0	0	0	0	0	0	0	0	0	0	0	1	0
2178917	GGCAGTTAAA.GCTGCAAAAG	G	A	0	1	1	1	1	1	1	1	1	1	1	1	1	1	1	1	1	1	1	1	1	1	1	1	1	1	1	1	1	1	1	1	1	1
2180513	ACCAATTTAA.ATTGATTTTG	A	T	0	1	0	0	1	1	0	0	0	1	0	1	1	0	1	0	0	0	1	0	0	1	0	0	0	0	1	1	0	0	1	1	1	1
2181182	ACGAAAATGC.CATTCACACC	C	T	0	0	0	0	0	0	0	0	0	1	0	0	0	0	1	0	0	0	1	0	0	0	0	0	0	0	1	1	0	0	1	1	1	0
2181540	CAGCACAGCC.AGCATTGCAA	A	G	0	0	0	0	0	0	0	0	0	0	0	0	0	0	0	0	0	0	0	0	0	0	0	0	0	0	0	1	0	0	0	0	0	0
2183820	TTACGTATTA.TTTGATACAC	T	C	0	1	0	0	1	1	0	0	0	1	0	1	1	0	1	0	0	0	1	0	0	1	0	0	0	0	1	1	0	0	1	1	1	1
2184603	TGCTGTAAAA.TTACATCCGG	T	G	0	0	0	0	0	0	0	0	0	0	0	0	0	0	0	0	0	0	0	0	1	0	0	0	0	0	0	0	0	0	0	0	0	0
2185024	TTCACTGCAA.GTATGGCAGG	G	A	0	1	1	1	1	1	1	1	1	1	1	1	1	1	1	1	1	1	1	1	1	1	1	1	1	1	1	1	1	1	1	1	1	1
2186033	TAGATACTGG.TATTGCAAAA	T	C	0	1	0	0	1	1	0	0	0	1	0	1	1	0	1	0	0	0	1	0	0	1	0	0	0	0	1	1	0	0	1	1	1	1
2188417	TAGGCGCTAA.CATTTTCCAT	C	T	0	0	0	0	0	0	0	0	0	0	0	0	0	0	0	0	0	0	0	0	0	0	0	0	0	0	0	0	0	0	1	1	0	0
2190598	TTGGATAAAC.GTATTATGAT	G	A	0	1	0	0	1	1	0	0	0	1	0	1	1	0	1	0	0	0	1	0	0	1	0	0	0	0	1	1	0	0	1	1	1	1
2191246	GTTAAAGAAC.CGATTTACAT	C	T	0	0	0	0	0	0	0	0	0	0	0	0	0	0	0	1	0	0	0	0	0	0	0	0	0	0	0	0	0	0	0	0	0	0
2192869	CATGAGACAT.TTTTATTTTT	T	C	0	1	0	0	1	1	0	0	0	1	0	1	1	0	1	0	0	0	1	0	0	1	0	0	0	0	1	1	0	0	1	1	1	1
2193023	GAAAAAGGGG.GTGTATCTAT	G	T	0	1	0	0	1	1	0	0	0	1	0	1	1	0	1	0	0	0	1	0	0	1	0	0	0	0	1	1	0	0	1	1	1	1
2198829	TCACATAGAG.CACATATTAA	C	T	0	0	0	0	0	0	0	0	0	0	0	0	1	0	0	0	0	0	0	0	0	0	0	0	0	0	0	0	0	0	0	0	0	0
2199635	AAGGTTTAGT.ACAGATCCCG	A	G	0	0	0	0	0	0	0	0	0	0	0	0	0	0	0	0	0	0	1	0	0	0	0	0	0	0	0	0	0	0	0	0	0	0
2199655	TAATCTTTAA.ATTGTTTCGT	A	T	0	0	0	0	1	1	0	0	0	0	0	1	0	0	0	0	0	0	0	0	0	1	0	0	0	0	0	0	0	0	0	0	0	1
2200092	TTGTATTTCG.CCCTTCGTTT	C	T	0	1	0	0	1	1	0	0	0	1	0	1	1	0	1	0	0	0	1	0	0	1	0	0	0	0	1	1	0	0	1	1	1	1
2203186	AATAGGAACT.TAACATTCGA	T	C	0	0	0	0	0	0	0	0	0	0	0	0	0	0	0	1	0	0	0	0	0	0	0	0	0	0	0	0	0	0	0	0	0	0
2204125	CGAGAGGAAG.GGTGTTGGCT	G	A	0	1	0	0	1	1	0	0	0	1	0	1	1	0	1	0	0	0	1	0	0	1	0	0	0	0	1	1	0	0	1	1	1	1
2204620	AGTGATGTTG.CGTTTCTCCA	C	T	0	1	0	0	1	1	0	0	0	0	0	1	1	0	0	0	0	0	0	0	0	1	0	0	0	0	0	0	0	0	0	0	0	1
2205458	TATCTATGCC.TGACGATTAT	T	C	0	0	0	0	0	0	0	0	0	1	0	0	0	0	0	0	0	0	0	0	0	0	0	0	0	0	0	0	0	0	1	1	0	0
2208744	ATTATGCAAG.CTACACCGAC	C	T	0	0	0	0	0	0	0	0	0	0	0	0	0	0	0	0	0	0	0	0	0	0	0	1	0	0	0	0	0	0	0	0	0	0
2211427	GATATTTGCC.ATTAGATCCA	A	G	0	0	0	0	0	0	0	0	0	1	0	0	0	0	1	0	0	0	1	0	0	0	0	0	0	0	1	1	0	0	1	1	1	0
2211738	ACTGATCATT.GGTTCCAATT	G	A	0	0	0	0	0	0	0	0	0	0	0	0	1	0	0	0	0	0	0	0	0	0	0	0	0	0	0	0	0	0	0	0	0	0
2212885	TGAGCCGCAT.GAAAGAAGCG	G	A	0	1	0	0	1	1	0	0	0	1	0	1	1	0	1	0	0	0	1	0	0	1	0	0	0	0	1	1	0	0	1	1	1	1
2215973	AAATAGAAGG.TTTTTTAACA	T	G	0	1	0	0	0	0	0	0	0	0	0	0	0	0	0	0	0	0	0	0	0	0	0	0	0	0	0	0	0	0	0	0	0	0
2219104	TGTATTTCCA.GCATTTCCAG	G	A	0	0	0	0	0	0	0	0	0	0	0	0	1	0	0	0	0	0	0	0	0	0	0	0	0	0	0	0	0	0	0	0	0	0
2220407	TCCATAATAC.GACCACCCTA	G	A	0	0	0	0	1	1	0	0	0	0	0	1	0	0	0	0	0	0	0	0	0	1	0	0	0	0	0	0	0	0	0	0	0	1
2221897	TCAATAAAAA.CATTATAGAT	C	T	0	0	0	0	0	0	0	0	0	0	0	0	0	0	0	1	0	0	0	0	0	0	0	0	0	0	0	0	0	0	0	0	0	0
2222302	AATCACCGTT.CGTGTTAATT	C	T	0	0	0	0	0	0	0	0	0	0	0	0	0	1	0	0	0	0	0	0	0	0	0	0	0	0	0	0	0	0	0	0	0	0
2224608	TTTAGGGTAT.CAAGTATATA	C	T	0	1	0	0	0	0	0	0	0	0	0	0	0	0	0	0	0	0	0	0	0	0	0	0	0	0	0	0	0	0	0	0	0	0
2224674	AGTTGGACAG.TGGAGAGATT	T	C	0	1	0	0	1	1	0	0	0	0	0	1	1	0	0	0	0	0	0	0	0	1	0	0	0	0	0	0	0	0	0	0	0	1
2231724	GAATAATAAA.ATTTTGTCGA	A	G	0	0	0	0	0	0	0	0	0	0	0	0	0	0	0	0	0	0	0	0	0	1	0	0	0	0	0	0	0	0	0	0	0	0
2232763	ATTAATGTTG.CAATAATGGG	C	T	0	0	0	0	0	0	0	0	0	0	0	0	0	0	0	0	0	0	0	0	0	0	0	0	0	0	0	0	0	1	0	0	0	0
2233645	GATTATAGTA.TATTTGCTAA	T	C	0	1	0	0	1	1	0	0	0	1	0	1	1	0	1	0	0	0	1	0	0	1	0	0	0	0	1	1	0	0	1	1	1	1
2235203	AAAACCGTAC.CAGTACCGAG	C	T	0	0	0	0	0	0	0	0	0	0	0	0	0	0	0	0	0	0	0	0	0	0	0	0	0	0	0	0	0	1	0	0	0	0
2238403	GTGAAGTGAC.CTGCGTGTTA	C	T	0	0	0	0	0	0	0	0	0	0	0	0	0	1	0	0	0	0	0	0	0	0	0	0	0	0	0	0	0	0	0	0	0	0
2239352	CCATACGCGA.GCTACTGCTT	G	A	0	0	0	0	0	0	0	0	0	0	0	0	0	0	1	0	0	0	0	0	0	0	0	0	0	0	0	0	0	0	0	0	0	0
2240401	CTTCACCACT.AGCATTTAAT	A	G	0	0	0	0	0	0	0	0	0	0	0	0	0	1	0	0	0	0	0	0	0	0	0	0	0	0	0	0	0	0	0	0	0	0
2240877	GGAGATTGCA.TTAGAACTAT	T	G	0	1	0	0	0	0	0	0	0	0	0	0	0	0	0	0	0	0	0	0	0	0	0	0	0	0	0	0	0	0	0	0	0	0
2250206	TCCTTGTTGT.AAAGAAATAG	A	G	0	1	0	0	1	1	0	0	0	1	0	1	1	0	1	0	0	0	1	0	0	1	0	0	0	0	1	1	0	0	1	1	1	1
2253389	GATAGATGCC.ATATAGCGGG	A	G	0	0	0	0	0	0	0	0	0	0	0	0	0	0	0	0	0	0	0	0	0	0	0	0	0	0	0	0	0	1	0	0	0	0
2253721	AGAAGATGAA.GTTGTAGCTG	G	A	0	0	0	0	0	1	0	0	0	0	0	0	0	0	0	0	0	0	0	0	0	0	0	0	0	0	0	0	0	0	0	0	0	0
2257190	GAGATTTGAA.ACCGTCGCCA	A	G	0	1	0	0	1	1	0	0	0	0	0	1	1	0	0	0	0	0	0	0	0	1	0	0	0	0	0	0	0	0	0	0	0	1
2257447	GAAAATATAT.TGTTAAATTG	T	C	0	0	0	0	0	0	0	0	0	0	0	0	0	0	0	0	0	0	0	0	0	0	0	0	0	0	0	0	0	0	0	0	1	0
2258437	CTGTAGCAAA.CGGATCGGAG	C	T	0	1	0	0	1	1	0	0	0	1	0	1	1	0	1	0	0	0	1	0	0	1	0	0	0	0	1	1	0	0	1	1	1	1
2258940	ATCAATATTT.TTATTTATAT	T	C	0	0	0	0	0	0	0	0	0	0	0	0	0	0	0	0	0	0	0	0	0	0	0	0	0	0	0	0	0	0	0	0	1	0
2262381	AACTGCTCCG.TAAATAAGAA	T	C	0	0	0	0	0	0	0	0	0	0	0	0	0	0	0	0	0	0	0	0	0	0	0	0	0	0	0	0	0	0	0	0	0	1
2263104	TTGAAAATGT.TATTTGAAAA	T	C	0	0	0	0	1	1	0	0	0	0	0	1	1	0	0	0	0	0	0	0	0	1	0	0	0	0	0	0	0	0	0	0	0	1
2265284	TGTTTATTAA.CCTATTATTA	C	T	0	0	0	0	0	0	0	0	0	0	0	0	0	0	0	0	0	0	0	0	0	0	0	0	0	1	0	0	0	0	0	0	0	0
2265750	CGTATTTGTT.CCTTTTGACA	C	T	0	1	0	0	1	1	0	0	0	1	0	1	1	0	1	0	0	0	1	0	0	1	0	0	0	0	1	1	0	0	1	1	1	1
2266253	ATTTTGAGGG.ATTTCTTGCG	A	G	0	0	0	0	1	1	0	0	0	0	0	1	0	0	0	0	0	0	0	0	0	1	0	0	0	0	0	0	0	0	0	0	0	1
2270082	AATCCTCCCA.GCTTCGGTTA	G	A	0	0	0	0	1	1	0	0	0	0	0	1	0	0	0	0	0	0	0	0	0	1	0	0	0	0	0	0	0	0	0	0	0	1
2270894	GGATGGGTAT.CACCTGCTGA	C	T	0	0	0	0	0	0	0	0	1	0	0	0	0	0	0	0	0	0	0	0	0	0	0	0	0	0	0	0	0	0	0	0	0	0
2271933	CCATCCTTCG.CTTTATTTGA	C	T	0	1	1	1	1	1	1	1	1	1	1	1	1	1	1	1	1	1	1	1	1	1	1	1	1	1	1	1	1	1	1	1	1	1
2273815	GAGCGGTGCA.GCTTATTTCC	G	A	0	0	0	0	0	0	0	0	0	0	0	0	0	0	0	0	0	0	0	0	0	0	0	0	0	0	0	0	0	0	1	1	0	0
2274594	CTTGTATTAG.ATGATTCTAC	A	T	0	0	0	0	1	1	0	0	0	0	0	1	0	0	0	0	0	0	0	0	0	1	0	0	0	0	0	0	0	0	0	0	0	1
2274645	ATTCAATCAG.CATTAAGGAG	C	T	0	1	0	0	1	1	0	0	0	1	0	1	1	0	1	0	0	0	1	0	0	1	0	0	0	0	1	1	0	0	1	1	1	1
2275867	GAAATTATGG.ATGAAGTACC	A	G	0	0	0	0	0	0	0	0	0	0	0	0	0	0	0	0	0	0	0	0	1	0	0	0	0	0	0	0	0	0	0	0	0	0
2275943	CACTCGAGAA.TGTTTCATTT	T	G	0	0	0	0	0	0	0	0	0	0	0	0	0	0	0	0	1	0	0	0	0	0	0	0	0	0	0	0	0	0	0	0	0	0
2277080	TTATAAAAAG.ATTTTAACAT	A	G	0	0	0	0	0	0	0	0	0	0	0	0	0	0	0	0	0	0	1	0	0	0	0	0	0	0	0	0	0	0	0	0	0	0
2279241	AATTAAATAG.TGGGGATGCA	T	C	0	1	0	0	1	1	0	0	0	0	0	1	1	0	0	0	0	0	0	0	0	1	0	0	0	0	0	0	0	0	0	0	0	1
2279946	AGTTTAATAG.CAGCCTTGTA	C	T	0	1	0	0	1	1	0	0	0	1	0	1	1	0	1	0	0	0	1	0	0	1	0	0	0	0	1	1	0	0	1	1	1	1
2282015	TTTTATTATA.AGAGTAGTTT	A	G	0	0	0	0	0	0	0	0	0	0	0	0	0	0	0	0	0	0	0	0	0	0	0	0	0	0	0	0	0	0	0	0	1	0
2283699	GGGTGGAATT.CCATCTACAA	C	T	0	1	0	0	1	1	0	0	0	1	0	1	1	0	1	0	0	0	1	0	0	1	0	0	0	0	1	1	0	0	1	1	1	1
2284311	TGGTTTGAGA.CGATTACCTA	C	T	0	0	1	1	0	0	1	1	1	0	1	0	0	0	0	0	1	1	0	0	1	0	1	1	1	1	0	0	1	0	0	0	0	0
2284984	GTACGTAGGG.ATGTGGTTAC	A	G	0	0	0	0	0	0	0	0	0	0	0	0	0	0	0	0	0	0	0	0	0	1	0	0	0	0	0	0	0	0	0	0	0	0
2285046	TTGTTATGAA.AGAATCCCTT	A	G	0	0	0	0	1	1	0	0	0	0	0	0	0	0	0	0	0	0	0	0	0	0	0	0	0	0	0	0	0	0	0	0	0	1
2286145	CATTAAATTC.ATTATTATTT	A	G	0	0	0	0	0	0	0	0	0	0	0	0	1	0	0	0	0	0	0	0	0	0	0	0	0	0	0	0	0	0	0	0	0	0
2287062	CGTATCAATT.GTGAAAGATA	G	A	0	0	1	1	0	0	1	1	1	0	1	0	0	0	0	0	1	1	0	0	1	0	1	1	1	1	0	0	1	0	0	0	0	0
2288167	GAAAAAATGA.GTTTCATTCA	G	A	0	0	0	0	0	0	0	0	0	0	0	0	0	1	0	0	0	0	0	0	0	0	0	0	0	0	0	0	0	0	0	0	0	0
2289845	ATGATTTTTC.ATGTTTTATA	A	T	0	1	0	0	1	1	0	0	0	1	0	1	1	0	1	0	0	0	1	0	0	1	0	0	0	0	1	1	0	0	1	1	1	1
2295848	GAGGAAAACG.GCCATTCTCG	G	A	0	1	1	1	1	1	1	1	1	1	1	1	1	1	1	1	1	1	1	1	1	1	1	1	1	1	1	1	1	1	1	1	1	1
2296504	GAAATGGGGG.AACCATTTCT	A	G	0	0	0	0	0	0	0	0	0	0	0	0	0	0	0	0	0	0	0	0	0	0	0	0	0	0	1	0	0	0	0	0	0	0
2296944	GACATATGAT.CATATGGAAG	C	T	0	0	0	0	0	0	0	0	0	0	0	0	0	0	0	0	0	0	0	0	0	0	0	0	0	0	0	1	0	0	0	0	0	0
2298037	TAAAAATACC.TGGCAATTTA	T	A	0	1	0	0	1	1	0	0	0	1	0	1	1	0	1	0	0	0	1	0	0	1	0	0	0	0	1	1	0	0	1	1	1	1
2299231	CAAGGGGATG.TTGTAAGAAA	T	C	0	0	0	0	1	1	0	0	0	0	0	1	1	0	0	0	0	0	0	0	0	1	0	0	0	0	0	0	0	0	0	0	0	1
2299625	TTAATTTATT.CAACATTTAT	C	A	0	1	0	0	1	1	0	0	0	1	0	1	1	0	1	0	0	0	1	0	0	1	0	0	0	0	1	1	0	0	1	1	1	1
2299647	AGCGGTATGG.AGGAAGAAAA	A	G	0	1	1	1	1	1	1	1	1	1	1	1	1	1	1	1	1	1	1	1	1	1	1	1	1	1	1	1	1	1	1	1	1	1
2300801	TGGTTCCATC.ATAAATTTGA	A	G	0	0	0	0	0	0	0	0	0	0	0	0	0	0	0	0	1	0	0	0	0	0	0	0	0	0	0	0	0	0	0	0	0	0
2303643	ACGATTTTGG.TTGTCTGCCA	T	C	0	0	0	0	0	0	0	0	0	0	0	0	0	0	0	0	0	0	0	0	0	1	0	0	0	0	0	0	0	0	0	0	0	0
2311790	GCTGAGGATG.GAGCAGTACT	G	A	0	0	0	0	1	1	0	0	0	0	0	1	0	0	0	0	0	0	0	0	0	1	0	0	0	0	0	0	0	0	0	0	0	1
2313643	AAAGAAAGGT.ATTCCTTGCT	A	G	0	1	0	0	1	1	0	0	0	1	0	1	1	0	1	1	0	0	1	1	0	1	0	0	0	0	1	1	0	1	1	1	1	1
2318155	GGAATCATTT.TTTATATTTC	T	A	0	1	0	0	1	1	0	0	0	1	0	1	1	0	1	0	0	0	1	0	0	1	0	0	0	0	1	1	0	0	1	1	1	1
2318414	TCCTACAATG.CTACTTCCTT	C	T	0	1	0	0	1	1	0	0	0	1	0	1	1	0	1	0	0	0	1	0	0	1	0	0	0	0	1	1	0	0	1	1	1	1
2320873	CATTATTACA.CCTCCAAATA	C	T	0	0	0	0	0	0	0	0	0	0	0	0	0	0	0	0	0	0	0	0	0	0	0	0	0	0	0	0	0	0	0	0	1	0
2321858	AATCGAAAAC.CATTTAGAAA	C	T	0	0	1	1	0	0	1	1	1	0	1	0	0	0	0	0	1	1	0	0	1	0	1	1	1	1	0	0	1	0	0	0	0	0
2330111	GATTGATAGC.CCTAAACATC	C	T	0	0	0	0	1	1	0	0	0	0	0	1	0	0	0	0	0	0	0	0	0	1	0	0	0	0	0	0	0	0	0	0	0	1
2332200	ATTTTCGGAA.CCATATAGCT	C	T	0	0	0	0	0	0	0	0	0	0	0	0	0	0	0	0	0	0	0	1	0	0	0	0	0	0	0	0	0	1	0	0	0	0
2332526	AGTAATTCCG.TAAATAGTAA	T	C	0	0	1	0	0	0	0	0	0	0	0	0	0	0	0	0	0	0	0	0	0	0	0	0	0	0	0	0	0	0	0	0	0	0
2333115	TGAAGAAAAA.TAGGGAAAGC	T	C	0	0	0	0	1	1	0	0	0	0	0	1	0	0	0	0	0	0	0	0	0	1	0	0	0	0	0	0	0	0	0	0	0	1
2333695	AGAATATGTT.CGCTCTTCAG	C	T	0	0	0	0	0	0	0	0	0	0	0	0	1	0	0	0	0	0	0	0	0	0	0	0	0	0	0	0	0	0	0	0	0	0
2340095	TGAAATAGGG.GAGTATGTAA	G	A	0	0	0	0	0	0	0	0	0	0	0	0	0	0	0	1	0	0	0	0	0	0	0	0	0	0	0	0	0	0	0	0	0	0
2340350	GCACTTTGAT.CACGGTATGA	C	T	0	0	0	0	0	0	1	0	0	0	1	0	0	0	0	0	0	0	0	0	0	0	0	0	0	0	0	0	0	0	0	0	0	0
2341544	TTATCCAGGG.CGATGGTCCA	C	T	0	1	0	0	1	1	0	0	0	1	0	1	1	0	1	0	0	0	1	0	0	1	0	0	0	0	1	1	0	0	1	1	1	1
2342738	GGATAGTACA.TAAAATGAGC	T	C	0	1	0	0	1	1	0	0	0	1	0	1	1	0	1	0	0	0	1	0	0	1	0	0	0	0	1	1	0	0	1	1	1	1
2345778	GTTTCTTATC.AGCATTATTA	A	G	0	0	0	0	0	0	0	0	0	0	0	0	0	0	0	0	0	0	0	0	0	0	0	0	0	0	0	0	0	0	0	0	0	1
2345927	ACTACTTTTT.TTAGTTTAAT	T	C	0	1	0	0	1	1	0	0	0	1	0	1	1	0	1	0	0	0	1	0	0	1	0	0	0	0	1	1	0	0	1	1	1	1
2349672	TTTGAAAGAT.GAAAGAGGAG	G	A	0	1	0	0	1	1	0	0	0	1	0	1	1	0	1	0	0	0	1	0	0	1	0	0	0	0	1	1	0	0	1	1	1	1
2354486	TAAATGTCGC.TATGGCTTCA	T	C	0	0	0	0	0	0	0	0	0	0	0	0	0	0	0	0	0	0	0	0	0	1	0	0	0	0	0	0	0	0	0	0	0	0
2355832	ATCCAACTTA.GAACCTGAAT	G	A	0	0	0	0	0	0	0	0	0	0	0	0	0	0	0	0	0	0	0	0	0	0	0	0	0	0	0	0	0	1	0	0	0	0
2356134	TTTTTCTTGC.ATCAGTGTCT	A	G	0	0	0	0	1	0	0	0	0	0	0	0	0	0	0	0	0	0	0	0	0	0	0	0	0	0	0	0	0	0	0	0	0	0
2357621	CACATGTGCA.ATTTTATGTA	A	G	0	1	0	0	1	1	0	0	0	0	0	1	1	0	0	0	0	0	0	0	0	1	0	0	0	0	0	0	0	0	0	0	0	1
2358778	TTAGGGAAGG.ACAGTGCTGC	A	G	0	0	0	0	0	0	0	0	0	0	0	0	0	0	0	0	0	0	0	0	0	0	0	0	0	0	1	0	0	0	0	0	0	0
2359734	CGCGGAAGAA.ACATCGCAGA	A	G	0	1	0	0	1	1	0	0	0	1	0	1	1	0	1	0	0	0	1	0	0	1	0	0	0	0	1	1	0	0	1	1	1	1
2362188	TAACTATTTG.GGAATTTAAT	G	A	0	1	0	0	1	1	0	0	0	1	0	1	1	0	1	0	0	0	1	0	0	1	0	0	0	0	1	1	0	0	1	1	1	1
2363020	TTTACCCACC.AAAATACTCC	A	C	0	1	1	1	1	1	1	1	1	1	1	1	1	1	1	1	1	1	1	1	1	1	1	1	1	1	1	1	1	1	1	1	1	1
2364014	GAGAACTTTC.CACTCTTTAT	C	T	0	1	0	0	1	1	0	0	0	1	0	1	1	0	1	0	0	0	1	0	0	1	0	0	0	0	1	1	0	0	1	1	1	1
2364736	AACATACCGT.GTAACAATTC	G	A	0	1	0	0	1	1	0	0	0	1	0	1	1	0	1	0	0	0	1	0	0	1	0	0	0	0	1	1	0	0	1	1	1	1
2365048	ATCCCTTTGG.GAAATCTATT	G	A	0	0	0	0	0	0	0	0	0	0	0	0	0	0	1	0	0	0	0	0	0	0	0	0	0	0	0	0	0	0	0	0	0	0
2365443	AAATTAGTGG.CTCTAAATCA	C	T	0	0	0	0	0	0	0	0	0	0	0	0	0	0	0	1	0	0	0	0	0	0	0	0	0	0	0	0	0	0	0	0	0	0
2366212	AGTACTCACT.CATTTTTATT	C	T	0	1	0	0	1	1	0	0	0	1	0	1	1	0	1	0	0	0	1	0	0	1	0	0	0	0	1	1	0	0	1	1	1	1
2366341	CAGAGATATT.TGGTTTAGTT	T	G	0	0	0	0	0	0	0	0	0	0	0	0	0	0	0	1	0	0	0	0	0	0	0	0	0	0	0	0	0	0	0	0	0	0
2367559	TTTTGGGATC.TTTGCATTTA	T	G	0	0	0	0	0	0	0	0	0	0	0	0	0	0	0	0	0	0	0	0	0	0	0	0	0	0	1	0	0	0	0	0	0	0
2368555	ATTTGGTTTA.TTATTAACAC	T	C	0	0	0	0	0	0	0	0	0	0	0	0	0	0	0	0	0	0	0	0	0	0	0	0	0	0	0	0	0	0	0	0	0	1
2371243	TCAATCGCAG.TATTAGCTGT	T	C	0	1	1	1	1	1	1	1	1	1	1	1	1	1	1	1	1	1	1	1	1	1	1	1	1	1	1	1	1	1	1	1	1	1
2372147	CCGCAGGAGG.CGGAGGCATT	C	T	0	0	0	0	0	0	0	0	0	0	0	0	0	0	0	0	0	0	0	0	0	0	0	0	0	0	0	0	0	0	1	1	0	0
2372669	CCATTGAGGC.ACGTATTTAT	A	G	0	1	0	0	0	0	0	0	0	0	0	0	0	0	0	0	0	0	0	0	0	0	0	0	0	0	0	0	0	0	0	0	0	0
2373281	TAATTTTGCT.GTCATTAAAG	G	A	0	0	0	0	0	0	0	0	0	1	0	0	0	0	1	0	0	0	1	0	0	0	0	0	0	0	1	1	0	0	1	1	1	0
2373661	CATTATTCGA.GGGCAAAAAA	G	A	0	1	0	0	1	1	0	0	0	1	0	1	1	0	1	1	0	0	1	1	0	1	0	0	0	0	1	1	0	1	1	1	1	1
2373780	ATTTATGAAG.TGTCTCTTGG	T	C	0	0	0	0	0	0	1	0	0	0	1	0	0	0	0	0	0	0	0	0	0	0	0	0	0	0	0	0	0	0	0	0	0	0
2375528	AGGGAATGCT.TCTATGTATT	T	A	0	0	0	0	0	1	0	0	0	0	0	0	0	0	0	0	0	0	0	0	0	0	0	0	0	0	0	0	0	0	0	0	0	0
2376709	GCTGAGAAAG.TGGTTGGCTA	T	C	0	1	0	0	1	1	0	0	0	1	0	1	1	0	1	0	0	0	1	0	0	1	0	0	0	0	1	1	0	0	1	1	1	1
2378953	TACAGTAATT.ATTTCAGTTT	A	G	0	0	0	0	0	0	0	0	0	0	0	0	0	0	0	0	0	0	0	0	0	0	0	0	0	0	0	0	0	0	1	1	0	0
2381206	GCAATTTAAA.GAGTATCAAT	G	C	0	0	0	0	0	0	0	0	0	0	0	0	0	1	0	0	0	0	0	0	0	0	0	0	0	0	0	0	0	0	0	0	0	0
2381267	GAATTAGAAG.ATTTTTTACA	A	G	0	1	0	0	1	1	0	0	0	1	0	1	1	0	1	0	0	0	1	0	0	1	0	0	0	0	1	1	0	0	1	1	1	1
2384822	AAGCTTTTCT.ATTAAAATAC	A	G	0	0	0	0	0	0	0	0	0	0	0	0	0	0	0	0	0	0	0	0	0	0	0	0	0	0	0	0	0	0	0	0	0	1
2387068	AATAGGAGCT.ACTTTGTTTA	A	G	0	0	0	0	1	0	0	0	0	0	0	0	0	0	0	0	0	0	0	0	0	0	0	0	0	0	0	0	0	0	0	0	0	0
2387391	TAAGTTTAAC.GCGAGTAAGT	G	A	0	1	0	0	1	1	0	0	0	1	0	1	1	0	1	0	0	0	1	0	0	1	0	0	0	0	1	1	0	0	1	1	1	1
2388557	ATTATCGTGA.AAATGAAGAA	A	T	0	0	0	0	0	0	0	0	0	0	0	0	0	0	0	0	0	0	0	0	0	0	0	0	0	0	0	0	0	0	0	0	1	0
2389095	CAGAGAGTGT.AGTGAAAGAT	A	G	0	0	0	0	0	1	0	0	0	0	0	0	0	0	0	0	0	0	0	0	0	0	0	0	0	0	0	0	0	0	0	0	0	0
2391782	ATTGAAGAAG.GAAGGATATT	G	A	0	0	0	0	1	1	0	0	0	0	0	1	0	0	0	0	0	0	0	0	0	1	0	0	0	0	0	0	0	0	0	0	0	1
2393443	ATAGAAGAAG.TTTGGTCTGT	T	C	0	0	0	0	0	0	0	0	0	0	0	0	1	0	0	0	0	0	0	0	0	0	0	0	0	0	0	0	0	0	0	0	0	0
2394085	CTTATTGCCA.AAGGCTGAAT	A	T	0	0	0	0	0	0	0	0	0	0	0	0	1	0	0	0	0	0	0	0	0	0	0	0	0	0	0	0	0	0	0	0	0	0
2396124	TGTCAAAGAG.CTATAATGAT	C	T	0	0	0	0	0	0	0	0	0	0	0	0	0	0	0	0	1	0	0	0	0	0	0	0	0	0	0	0	0	0	0	0	0	0
2406354	AAAGTTGTTT.CATCTTTTTC	C	T	0	0	0	0	0	0	0	0	0	0	0	0	0	0	0	0	0	0	0	1	0	0	0	0	0	0	0	0	0	0	0	0	0	0
2409136	ATTGGAAAAG.CGTCATATTA	C	T	0	0	0	0	0	0	0	0	0	0	0	0	0	1	0	0	0	0	0	0	0	0	0	0	0	0	0	0	0	0	0	0	0	0
2411830	TCAAGTGATG.GGTATGATTA	G	A	0	0	0	0	0	0	0	0	0	1	0	0	0	0	1	0	0	0	1	0	0	0	0	0	0	0	1	1	0	0	1	1	1	0
2412473	AAAAGATTGA.GTTAAATAGA	G	A	0	0	0	0	0	0	0	0	0	0	0	0	0	0	0	0	0	0	0	0	0	0	0	0	0	0	0	0	0	0	0	0	1	0
2415833	AGGTCAAGTA.CTTGCAAGTT	C	T	0	1	0	0	0	0	0	0	0	0	0	0	0	0	0	0	0	0	0	0	0	0	0	0	0	0	0	0	0	0	0	0	0	0
2416858	ACGTATTAAT.CGAGCAAGTA	C	T	0	1	0	0	1	1	0	0	0	1	0	1	1	0	1	0	0	0	1	0	0	1	0	0	0	0	1	1	0	0	1	1	1	1
2419661	AAGAATCAAC.TGGAATGGGG	T	C	0	1	0	0	0	0	0	0	0	0	0	0	0	0	0	0	0	0	0	0	0	0	0	0	0	0	0	0	0	0	0	0	0	0
2420500	GAAAGCATAG.CTGTACGCTT	C	T	0	0	0	0	0	0	0	0	0	0	0	0	0	0	0	0	0	0	0	0	0	0	0	0	0	0	0	1	0	0	0	0	0	0
2423021	TTGCCAGACT.GGAAATCAAC	G	A	0	0	0	0	0	0	0	0	0	0	0	0	1	0	0	0	0	0	0	0	0	0	0	0	0	0	0	0	0	0	0	0	0	0
2423657	ATTTAAAAAG.ATATTTGGAA	A	G	0	1	0	0	1	1	0	0	0	1	0	1	1	0	1	1	0	0	1	1	0	1	0	0	0	0	1	1	0	1	1	1	1	1
2424059	CTCATCATCA.TAGGCATTTG	T	C	0	0	0	0	1	1	0	0	0	0	0	1	0	0	0	0	0	0	0	0	0	1	0	0	0	0	0	0	0	0	0	0	0	1
2424305	TGGATAAACG.TAATAATTTC	T	C	0	1	1	1	1	1	1	1	1	1	1	1	1	1	1	1	1	1	1	1	1	1	1	1	1	1	1	1	1	1	1	1	1	1
2426226	TTATATATTA.CATCTTGCTA	C	T	0	0	0	0	0	0	0	1	0	0	0	0	0	0	0	0	0	0	0	0	0	0	0	0	0	0	0	0	0	0	0	0	0	0
2427067	TTACATTTGC.TGCTAGTTTT	T	C	0	1	0	0	0	0	0	0	0	0	0	0	0	0	0	0	0	0	0	0	0	0	0	0	0	0	0	0	0	0	0	0	0	0
2428598	CATGAGGAAA.CTATATCTAA	C	T	0	1	0	0	1	1	0	0	0	0	0	1	1	0	0	0	0	0	0	0	0	1	0	0	0	0	0	0	0	0	0	0	0	1
2428981	AAGATTTAAA.ACGCAATGGT	A	G	0	0	0	0	1	1	0	0	0	0	0	1	0	0	0	0	0	0	0	0	0	1	0	0	0	0	0	0	0	0	0	0	0	1
2434484	ACGATTAGAT.GCAATAGCTG	G	A	0	0	0	0	1	1	0	0	0	0	0	1	0	0	0	0	0	0	0	0	0	1	0	0	0	0	0	0	0	0	0	0	0	1
2435732	AATATATATA.AAAATCATTA	A	T	0	0	0	0	1	1	0	0	0	0	0	1	0	0	0	0	0	0	0	0	0	1	0	0	0	0	0	0	0	0	0	0	0	1
2435752	TTGTTCCTGA.TATAATTAAC	T	C	0	1	0	0	1	1	0	0	0	1	0	1	1	0	1	0	0	0	1	0	0	1	0	0	0	0	1	1	0	0	1	1	1	1
2436960	GGAAACAATA.CTTAAAAAAA	C	T	0	0	0	0	0	0	0	0	0	0	0	0	1	0	0	0	0	0	0	0	0	0	0	0	0	0	0	0	0	0	0	0	0	0
2437308	AGGAAAAAAC.TTTATATAAA	T	G	0	0	1	1	0	0	1	1	1	0	1	0	0	0	0	0	1	1	0	0	1	0	1	1	1	1	0	0	1	0	0	0	0	0
2441096	CTTATTTTTT.ACTAGTTTCG	A	G	0	0	0	0	0	0	0	0	0	0	0	0	1	0	0	0	0	0	0	0	0	0	0	0	0	0	0	0	0	0	0	0	0	0
2443215	AAGGATTTAA.TAAGTGTTTA	T	C	0	1	1	1	1	1	1	1	1	1	1	1	1	1	1	1	1	1	1	1	1	1	1	1	1	1	1	1	1	1	1	1	1	1
2443860	TATTTACCAA.GATTTGAGAA	G	T	0	0	0	0	0	0	0	0	0	0	0	0	0	1	0	0	0	0	0	0	0	0	0	0	0	0	0	0	0	0	0	0	0	0
2447701	TTATTCAAAA.AAGCGATACA	A	T	0	1	0	0	1	1	0	0	0	1	0	1	1	0	1	0	0	0	1	0	0	1	0	0	0	0	1	1	0	0	1	1	1	1
2452536	GTAAGGTATT.TTATGAGATT	T	C	0	1	0	0	1	1	0	0	0	1	0	1	1	0	1	1	0	0	1	0	0	1	0	0	0	0	1	1	0	0	1	1	1	1
2452609	TATTTTTCAT.ACTAATTGTG	A	G	0	0	0	0	0	0	0	0	0	0	0	0	0	0	0	0	0	1	0	0	0	0	0	0	0	0	0	0	0	0	0	0	0	0
2454455	AATAGGTAAA.GATGGTATCA	G	T	0	0	0	0	0	0	0	0	0	0	0	0	0	1	0	0	0	0	0	0	0	0	0	0	0	0	0	0	0	0	0	0	0	0
2455422	ACCGGAAAAA.ATTTAGATAA	A	T	0	1	0	0	1	1	0	0	0	1	0	1	1	0	1	0	0	0	1	0	0	1	0	0	0	0	1	1	0	0	1	1	1	1
2457866	ACCATTCCAA.CCTGATGAAA	C	T	0	0	0	0	1	1	0	0	0	0	0	1	0	0	0	0	0	0	0	0	0	1	0	0	0	0	0	0	0	0	0	0	0	1
2459319	CAATTAAACC.AATTACTTTC	A	G	0	0	0	0	1	1	0	0	0	0	0	1	0	0	0	0	0	0	0	0	0	1	0	0	0	0	0	0	0	0	0	0	0	1
2459418	TGAACAAAAA.ATAAAAATAA	A	G	0	0	0	0	0	0	0	0	0	0	0	0	0	0	0	0	0	0	0	0	0	0	0	0	0	0	0	0	0	0	0	0	1	0
2461278	ATGAAGGAGA.GATTGTAGCA	G	A	0	1	0	0	1	1	0	0	0	1	0	1	1	0	1	0	0	0	1	0	0	1	0	0	0	0	1	1	0	0	1	1	1	1
2463498	GAGAAATCTT.TTGTAATATG	T	A	0	0	0	0	0	0	0	0	0	0	0	0	0	0	0	0	0	0	0	0	0	0	0	0	0	1	0	0	0	0	0	0	0	0
2464530	TCATAAAATT.CTTTAACTGA	C	T	0	1	0	0	0	0	0	0	0	0	0	0	0	0	0	0	0	0	0	0	0	0	0	0	0	0	0	0	0	0	0	0	0	0
2465429	TTGTAAAAAT.TCTATGTGAA	T	C	0	1	0	0	1	1	0	0	0	1	0	1	1	0	1	0	0	0	1	0	0	1	0	0	0	0	1	1	0	0	1	1	1	1
2465446	GAATCACATG.AATTTTTGTA	A	G	0	0	0	0	0	0	0	0	0	0	0	0	0	1	0	0	0	0	0	0	0	0	0	0	0	0	0	0	0	0	0	0	0	0
2473507	ATTATTTTTC.ATGGAATAGA	A	G	0	1	0	0	1	1	0	0	0	1	0	1	1	0	1	0	0	0	1	0	0	1	0	0	0	0	1	1	0	0	1	1	1	1
2474134	TGAAGTTATT.ATTGATGGTG	A	G	0	0	0	0	0	0	0	0	0	0	0	0	0	0	0	0	0	0	0	0	0	0	0	0	0	0	1	0	0	0	0	0	0	0
2474978	CTTGATTAAA.AATATAAACC	A	T	0	0	0	0	0	0	0	0	0	0	0	0	0	0	0	0	0	0	0	0	0	0	0	0	0	0	0	0	0	0	0	0	1	0
2474994	AACCTTTGCC.TACTGGCTGA	T	C	0	0	0	0	0	0	0	0	0	0	0	0	0	0	0	0	0	0	0	0	0	0	0	0	0	0	0	0	0	0	0	0	1	0
2475090	CAAAACAACC.CGCAGCAGTT	C	T	0	0	0	0	0	0	0	0	0	0	0	0	0	0	0	0	0	0	0	0	0	0	0	0	0	0	0	0	0	0	0	0	1	0
2475425	TCTTTCGTTC.CTAAAAGCTG	C	A	0	1	0	0	1	1	0	0	0	1	0	1	1	0	1	0	0	0	1	0	0	1	0	0	0	0	1	1	0	0	1	1	1	1
2476378	GAAAGAAGGA.AAGTTTAAAT	A	G	0	0	0	0	0	1	0	0	0	0	0	0	0	0	0	0	0	0	0	0	0	0	0	0	0	0	0	0	0	0	0	0	0	0
2476676	GCAAAGCAAA.CTTCAGAAAA	C	T	0	1	0	0	1	1	0	0	0	1	0	1	1	0	1	0	0	0	1	0	0	1	0	0	0	0	1	1	0	0	1	1	1	1
2477968	GCTGCAATTT.GTGGTGCAAC	G	A	0	1	0	0	1	1	0	0	0	1	0	1	1	0	1	0	0	0	1	0	0	1	0	0	0	0	1	1	0	0	1	1	1	1
2480544	TAAGACAGAA.TAACCTTTGT	T	C	0	0	0	0	0	0	0	0	0	0	0	0	0	0	0	0	0	0	0	0	0	1	0	0	0	0	0	0	0	0	0	0	0	0
2482173	CACTTCGTTG.CCAGATTGAA	C	G	0	0	0	0	0	0	0	0	0	0	0	0	0	0	0	0	0	0	0	0	0	0	0	0	0	0	0	0	0	0	0	0	1	0
2482256	CGCCTAGAGT.ACCATTTATA	A	G	0	0	0	0	0	0	0	0	0	0	0	0	0	0	0	0	0	0	0	0	0	0	0	0	0	0	0	0	0	0	0	0	1	0
2483059	AGAAGAATAC.ATTATTACTT	A	G	0	1	0	0	1	1	0	0	0	1	0	1	1	0	1	0	0	0	1	0	0	1	0	0	0	0	1	1	0	0	1	1	1	1
2484336	AGTCTTAACT.CTATAAGTAA	C	T	0	1	0	0	1	1	0	0	0	0	0	1	1	0	0	0	0	0	0	0	0	1	0	0	0	0	0	0	0	0	0	0	0	1
2486039	GACGAAAAAA.CAACAAAAAA	C	T	0	0	0	0	0	0	0	0	0	0	0	0	0	0	1	0	0	0	0	0	0	0	0	0	0	0	0	0	0	0	0	0	0	0
2487892	ATACCTCTAG.CCCAATTACT	C	T	0	1	0	0	1	1	0	0	0	1	0	1	1	0	1	0	0	0	1	0	0	1	0	0	0	0	1	1	0	0	1	1	1	1
2489368	AGTATTAAAC.GTTAACGGGG	G	A	0	1	0	0	1	1	0	0	0	1	0	1	1	0	1	1	0	0	1	1	0	1	0	0	0	0	1	1	0	1	1	1	1	1
2490894	GCAGTTTTTT.ACTAGTTGTC	A	G	0	0	0	0	0	0	0	0	0	0	0	0	0	0	0	1	0	0	0	0	0	0	0	0	0	0	0	0	0	0	0	0	0	0
2491131	CTGCTTTTCC.AGCAATCCGT	A	G	0	0	0	0	0	0	0	0	0	1	0	0	0	0	1	0	0	0	1	0	0	0	0	0	0	0	1	1	0	0	1	1	1	0
2491417	GAATGAAAAA.ATGAAATTAA	A	T	0	0	0	0	0	0	0	0	0	0	0	0	0	0	0	0	0	0	0	1	0	0	0	0	0	0	0	0	0	0	0	0	0	0
2491611	TTACCATATA.TACAATTTTA	T	G	0	0	0	0	0	0	0	0	0	1	0	0	0	0	1	0	0	0	1	0	0	0	0	0	0	0	1	1	0	0	1	1	1	0
2491745	CCATATATTG.CATTGGCCTA	C	A	0	0	0	0	0	0	0	0	0	0	0	0	0	0	0	0	0	0	0	0	0	0	0	0	0	1	0	0	0	0	0	0	0	0
2492065	ATTGTATGTT.ACATTTTATG	A	G	0	1	0	0	1	1	0	0	0	1	0	1	1	0	1	0	0	0	1	0	0	1	0	0	0	0	1	1	0	0	1	1	1	1
2494155	CGTTTAAGGC.GTGTAAAGAA	G	A	0	1	0	0	1	1	0	0	0	1	0	1	1	0	1	0	0	0	1	0	0	1	0	0	0	0	1	1	0	0	1	1	1	1
2494428	GGCGAATCAG.CTGAGAGTGC	C	T	0	1	0	0	1	1	0	0	0	1	0	1	1	0	1	0	0	0	1	0	0	1	0	0	0	0	1	1	0	0	1	1	1	1
2495273	AACTATTTTG.CACTTTTCTT	C	T	0	1	0	0	0	0	0	0	0	0	0	0	0	0	0	0	0	0	0	0	0	0	0	0	0	0	0	0	0	0	0	0	0	0
2495392	CTGCAACAGC.GCTTTGTATT	G	A	0	1	0	0	1	1	0	0	0	1	0	1	1	0	1	1	0	0	1	1	0	1	0	0	0	0	1	1	0	1	1	1	1	1
2497724	TGTAGCAAGT.TTCGCCTTTT	T	G	0	1	1	1	1	1	1	1	1	1	1	1	1	1	1	1	1	1	1	1	1	1	1	1	1	1	1	1	1	1	1	1	1	1
2498578	ACTATTCTCG.CTTCGTTCTA	C	T	0	0	0	0	0	0	0	0	0	0	0	0	0	0	0	1	0	0	0	0	0	0	0	0	0	0	0	0	0	0	0	0	0	0
2499069	TGAATAGATA.CTTTAAAAGG	C	T	0	0	0	0	0	0	0	0	0	0	0	0	0	1	0	0	0	0	0	0	0	0	0	0	0	0	0	0	0	0	0	0	0	0
2499889	AGCATCACCG.CATTTACGTA	C	A	0	0	1	1	0	0	1	1	1	0	1	0	0	0	0	0	1	1	0	0	1	0	1	1	1	1	0	0	1	0	0	0	0	0
2504146	TATTATCAAA.CGCAATTTCG	C	T	0	0	0	0	0	0	0	0	0	0	0	0	0	1	0	0	0	0	0	0	0	0	0	0	0	0	0	0	0	0	0	0	0	0
2504884	GTTTCGTTGT.ATGTTATAGA	A	G	0	0	0	0	1	1	0	0	0	0	0	1	0	0	0	0	0	0	0	0	0	1	0	0	0	0	0	0	0	0	0	0	0	1
2508004	GTTTTTTATC.TTTTTTTAGT	T	A	0	0	0	0	0	0	0	0	0	0	0	0	0	0	0	0	0	0	0	0	0	0	0	0	0	0	0	0	0	0	0	0	1	0
2508340	ATTTCAGTTA.TATACTCTTA	T	C	0	0	0	0	1	1	0	0	0	0	0	1	0	0	0	0	0	0	0	0	0	1	0	0	0	0	0	0	0	0	0	0	0	1
2509649	CTTGATTCAT.AGATTCTCTC	A	G	0	1	0	0	1	1	0	0	0	1	0	1	1	0	1	0	0	0	1	0	0	1	0	0	0	0	1	1	0	0	1	1	1	1
2511185	GATACTAGCT.GCTTTGAGTC	G	T	0	1	0	0	1	1	0	0	0	1	0	1	1	0	1	0	0	0	1	0	0	1	0	0	0	0	1	1	0	0	1	1	1	1
2511683	CTGTTTCTAG.AAAACAATAT	A	G	0	0	0	0	0	0	0	0	0	0	0	0	0	0	0	0	0	0	0	0	0	0	0	0	0	0	0	0	0	0	0	0	1	0
2511992	TCCAATTTAA.TAAGTTTTCA	T	G	0	1	0	0	1	1	0	0	0	0	0	1	1	0	0	0	0	0	0	0	0	1	0	0	0	0	0	0	0	0	0	0	0	1
2513473	AAAATAACAT.AAAAAGGTAA	A	G	0	0	0	0	0	0	0	0	0	0	0	0	0	0	0	0	0	0	0	0	0	0	0	0	0	0	0	0	0	0	0	0	0	1
2514618	AAGAAAATCC.GCTTTTTTCT	G	A	0	0	0	0	0	0	0	0	0	0	0	0	1	0	0	0	0	0	0	0	0	0	0	0	0	0	0	0	0	0	0	0	0	0
2514942	TTGAGCCACG.ATTTGGTACC	A	G	0	1	0	0	1	1	0	0	0	1	0	1	1	0	1	0	0	0	1	0	0	1	0	0	0	0	1	1	0	0	1	1	1	1
2517275	ATATAAAAGC.TTCTAACCAA	T	C	0	0	0	0	0	0	1	0	0	0	1	0	0	0	0	0	0	0	0	0	0	0	0	0	0	0	0	0	0	0	0	0	0	0
2518515	TAAAAAGTAA.CGTTTTTCTC	C	T	0	0	0	0	0	0	0	0	0	0	0	0	0	0	0	0	0	0	0	1	0	0	0	0	0	0	0	0	0	0	0	0	0	0
2519082	TCCATCACGA.TTAGAGTAGC	T	A	0	1	1	1	1	1	1	1	1	1	1	1	1	1	1	1	1	1	1	1	1	1	1	1	1	1	1	1	1	1	1	1	1	1
2521092	TTATAGTTGC.ACTATATTTA	A	G	0	0	0	0	0	0	0	0	0	0	0	0	0	0	0	0	0	0	0	0	0	0	0	0	0	0	0	0	0	1	0	0	0	0
2522254	TCTAGGAATA.TCTTTAACTA	T	A	0	0	0	0	0	0	0	0	0	0	0	0	0	0	0	0	0	0	0	0	0	0	0	0	0	0	1	0	0	0	0	0	0	0
2523803	TCGCCCATGC.ACCTGCCGTT	A	C	0	0	0	0	0	0	0	0	0	0	0	0	1	0	0	0	0	0	0	0	0	0	0	0	0	0	0	0	0	0	0	0	0	0
2525283	ATCAAACTTT.AATAATTGTT	A	G	0	0	0	0	0	0	0	0	0	0	0	0	0	0	0	0	0	0	0	0	0	0	0	0	0	0	0	0	0	0	0	0	1	0
2526821	ATATATAATC.ATGAACTAAG	A	G	0	0	0	0	0	0	0	0	0	0	0	0	0	0	0	0	0	0	0	1	0	0	0	0	0	0	0	0	0	0	0	0	0	0
2531484	TTCTTCCACC.AATTTTTTGT	A	G	0	1	0	0	1	1	0	0	0	0	0	1	1	0	0	0	0	0	0	0	0	1	0	0	0	0	0	0	0	0	0	0	0	1
2534152	AAACAAAATA.AGAAGGAATC	A	G	0	0	0	0	0	0	0	0	0	0	0	0	0	0	0	0	1	0	0	0	0	0	0	0	0	0	0	0	0	0	0	0	0	0
2535642	GAAAACATTG.CTTCTATTAC	C	A	0	0	0	0	0	0	0	0	0	0	0	0	0	0	0	0	0	0	0	1	0	0	0	0	0	0	0	0	0	0	0	0	0	0
2536273	CAAACGGAAA.GTCAGGAAGC	G	A	0	0	0	0	0	0	0	0	0	0	0	0	0	0	0	1	0	0	0	0	0	0	0	0	0	0	0	0	0	0	0	0	0	0
2537369	AACAACGATA.ACCTGGTTTA	A	G	0	1	0	0	1	1	0	0	0	1	0	1	1	0	1	0	0	0	1	0	0	1	0	0	0	0	1	1	0	0	1	1	1	1
2538931	TTTGAAAAGG.GGTTAAATTG	G	T	0	0	0	0	0	0	0	0	0	0	0	0	0	0	0	0	0	0	0	0	0	1	0	0	0	0	0	0	0	0	0	0	0	0
2539388	TGAACTTCGA.CCTTTAATGT	C	T	0	1	0	0	1	1	0	0	0	1	0	1	1	0	1	0	0	0	1	0	0	1	0	0	0	0	1	1	0	0	1	1	1	1
2541007	ATCTAGTTCG.TTATATGTTC	T	G	0	0	0	0	0	0	0	0	0	0	0	0	1	0	0	0	0	0	0	0	0	0	0	0	0	0	0	0	0	0	0	0	0	0
2543143	TTGCCACCGT.AATAAAATAA	A	C	0	1	0	0	1	1	0	0	0	1	0	1	1	0	1	0	0	0	1	0	0	1	0	0	0	0	1	1	0	0	1	1	1	1
2543539	TCTTTTTCCC.ACTCATTTGT	A	G	0	0	0	0	0	1	0	0	0	0	0	0	0	0	0	0	0	0	0	0	0	0	0	0	0	0	0	0	0	0	0	0	0	0
2543769	AAAGGAGAAA.ATCGATGATA	A	G	0	0	0	0	0	0	0	0	0	0	0	0	0	0	0	0	0	0	0	0	0	0	0	0	0	0	0	0	0	0	0	0	0	1
2544052	ATACGAAAAG.GTCAGAGAAA	G	A	0	0	0	0	0	0	0	0	0	0	0	0	0	0	0	0	0	0	0	0	0	1	0	0	0	0	0	0	0	0	0	0	0	0
2544671	GGAACAGAAG.TTGGGTTTTC	T	C	0	1	0	0	1	1	0	0	0	1	0	1	1	0	1	0	0	0	1	0	0	1	0	0	0	0	1	1	0	0	1	1	1	1
2546224	AGGCGCTCTT.CACATACGAT	C	T	0	1	0	0	1	1	0	0	0	1	0	1	1	0	1	1	0	0	1	0	0	1	0	0	0	0	1	1	0	0	1	1	1	1
2547410	CTTTCCTCAC.GGGAAAGTTC	G	A	0	0	0	0	0	0	0	0	0	0	0	0	0	0	0	0	0	0	0	0	0	0	0	0	0	0	1	0	0	0	0	0	0	0
2547696	GCGACGAATC.AATTTGAACT	A	G	0	1	0	0	0	0	0	0	0	0	0	0	0	0	0	0	0	0	0	0	0	0	0	0	0	0	0	0	0	0	0	0	0	0
2549412	TATATTACAG.CTTCCATCAT	C	T	0	0	0	0	0	0	0	0	0	0	0	0	0	0	0	0	0	0	0	0	0	0	0	0	0	0	0	1	0	0	0	0	0	0
2549749	CAGCGATTCC.AAATGTTGCG	A	C	0	0	0	0	0	0	0	0	0	0	0	0	0	1	0	0	0	0	0	0	0	0	0	0	0	0	0	0	0	0	0	0	0	0
2549824	TCATAAAAAT.GCTCTTAATT	G	A	0	0	1	1	0	0	1	1	1	0	1	0	0	0	0	0	1	1	0	0	1	0	1	1	1	1	0	0	1	0	0	0	0	0
2552486	TGAAAATAAT.GGGGGCGCTC	G	A	0	0	0	0	0	0	0	0	0	0	0	0	0	0	0	0	0	0	0	0	0	0	0	0	0	0	0	0	0	1	0	0	0	0
2553209	AAATAGCAAA.TTACTTAAAT	T	G	0	0	0	0	0	0	0	0	0	0	0	0	0	0	0	0	0	0	0	0	0	0	0	1	0	1	0	0	1	0	0	0	0	0
2553240	ATTAGTGACA.GACCCATCCC	G	A	0	0	0	0	0	0	0	0	1	0	0	0	0	0	0	0	0	0	0	0	0	0	0	0	0	0	0	0	0	0	0	0	0	0
2554875	AGAGTTTTAA.CGTTAACATT	C	T	0	0	0	0	0	0	0	0	0	0	0	0	1	0	0	0	0	0	0	0	0	0	0	0	0	0	0	0	0	0	0	0	0	0
2559590	AAGTAAAGCG.CTTTCATTTT	C	T	0	1	0	0	1	1	0	0	0	1	0	1	1	0	1	0	0	0	1	0	0	1	0	0	0	0	1	1	0	0	1	1	1	1
2560459	GTCATTTGGA.ACTTGTGGCA	A	G	0	1	0	0	0	0	0	0	0	0	0	0	0	0	0	0	0	0	0	0	0	0	0	0	0	0	0	0	0	0	0	0	0	0
2561497	ATATAAAACT.TATTATTCGT	T	C	0	1	0	0	1	1	0	0	0	1	0	1	1	0	1	1	0	0	1	1	0	1	0	0	0	0	1	1	0	1	1	1	1	1
2561744	TTTCTACTGT.CTTTAGTCCG	C	T	0	1	0	0	1	1	0	0	0	0	0	1	1	0	0	0	0	0	0	0	0	1	0	0	0	0	0	0	0	0	0	0	0	1
2562329	AAATATGTTT.CCCGATCTTT	C	T	0	0	0	0	1	1	0	0	0	0	0	1	0	0	0	0	0	0	0	0	0	1	0	0	0	0	0	0	0	0	0	0	0	1
2562371	TCCATTTACT.TGTTGCAGTA	T	C	0	0	0	0	0	0	0	0	0	0	0	0	0	0	0	0	1	0	0	0	0	0	0	0	0	0	0	0	0	0	0	0	0	0
2563791	TATTGTCCGC.CATATCCCAT	C	T	0	0	0	0	0	0	0	0	0	0	0	0	0	0	0	1	0	0	0	0	0	0	0	0	0	0	0	0	0	0	0	0	0	0
2563830	GGTATGTGAA.ATCTTTCGTT	A	T	0	0	0	0	0	0	0	0	0	0	0	0	0	0	0	0	0	0	0	0	0	0	0	0	0	0	0	0	0	0	0	0	0	1
2564877	GTTTTTCAGC.GAGCTGATAT	G	A	0	1	0	0	1	1	0	0	0	1	0	1	1	0	1	0	0	0	1	0	0	1	0	0	0	0	1	1	0	0	1	1	1	1
2566923	TCCACTTCTA.TATAGTACAG	T	C	0	0	0	0	1	1	0	0	0	0	0	0	0	0	0	0	0	0	0	0	0	0	0	0	0	0	0	0	0	0	0	0	0	0
2569258	AGAAACTTTC.ACTTATGAAG	A	G	0	1	0	0	0	0	0	0	0	0	0	0	0	0	0	0	0	0	0	0	0	0	0	0	0	0	0	0	0	0	0	0	0	0
2571722	TCAGCATAAC.CAAACAATTC	C	T	0	0	1	1	0	0	1	1	1	0	1	0	0	0	0	0	1	1	0	0	1	0	1	1	1	1	0	0	1	0	0	0	0	0
2573536	TTATGAACAG.ACTCAAATAC	A	G	0	0	0	0	0	0	0	0	0	1	0	0	0	0	0	0	0	0	0	0	0	0	0	0	0	0	0	0	0	0	1	1	0	0
2574805	CTTTGCAATT.ACCCTTCCAT	A	C	0	0	1	0	0	0	0	0	0	0	0	0	0	0	0	0	0	0	0	0	0	0	0	0	0	0	0	0	0	0	0	0	0	0
2574835	TAACTCTAAA.ATTTTCTCTC	A	T	0	0	1	0	0	0	0	0	0	0	0	0	0	0	0	0	0	0	0	0	0	0	0	0	0	0	0	0	0	0	0	0	0	0
2574846	TTTTCTCTCT.ACGCTCTTCA	A	C	0	0	1	0	0	0	0	0	0	0	0	0	0	0	0	0	0	0	0	0	0	0	0	0	0	0	0	0	0	0	0	0	0	0
2575027	TGTATATTTA.CATATTCCAC	C	T	0	0	0	0	0	0	0	0	0	0	0	0	0	0	0	0	0	0	0	0	0	0	0	0	0	0	1	0	0	0	0	0	0	0
2576002	CAAACTATCA.GCTAATAAGT	G	A	0	0	0	0	0	0	0	0	0	0	0	0	1	0	0	0	0	0	0	0	0	0	0	0	0	0	0	0	0	0	0	0	0	0
2577301	ATTATAAAAG.TGGATTAAAA	T	C	0	0	0	0	0	0	0	0	0	1	0	0	0	0	0	0	0	0	0	0	0	0	0	0	0	0	0	0	0	0	1	1	0	0
2577931	TTTAGTTTTT.CCGATGGGTA	C	T	0	0	0	0	0	0	0	0	0	0	0	0	0	0	0	0	0	0	0	0	0	0	0	0	0	0	0	1	0	0	0	0	0	0
2580954	TAATACAACA.GCTCGAGAAA	G	A	0	1	0	0	1	1	0	0	0	1	0	1	1	0	1	0	0	0	1	0	0	1	0	0	0	0	1	1	0	0	1	1	1	1
2583182	CGTTGCTTCA.CCGTAACCGT	C	T	0	0	1	0	0	0	0	0	0	0	0	0	0	0	0	0	0	0	0	0	0	0	0	0	0	0	0	0	0	0	0	0	0	0
2584003	AGCACTTCCC.ACCACTTCGC	A	G	0	0	0	0	0	0	0	0	0	0	0	0	0	0	0	0	0	0	0	0	0	0	0	0	0	0	0	1	0	0	0	0	0	0
2585652	AATTGAATTA.GAAAATTATA	G	A	0	0	0	0	1	1	0	0	0	0	0	1	1	0	0	0	0	0	0	0	0	1	0	0	0	0	0	0	0	0	0	0	0	1
2585807	CATATTTAAT.GGAACAATTA	G	A	0	1	0	0	1	1	0	0	0	1	0	1	1	0	1	0	0	0	1	0	0	1	0	0	0	0	1	1	0	0	1	1	1	1
2587605	TAAATCAAAG.GTATTTACAT	G	A	0	0	0	0	1	1	0	0	0	0	0	1	0	0	0	0	0	0	0	0	0	1	0	0	0	0	0	0	0	0	0	0	0	1
2589081	AGCATAATGC.TTTGATTCAC	T	C	0	0	0	0	0	0	0	0	0	0	0	0	0	0	0	0	0	0	0	0	0	0	0	0	0	0	0	0	0	0	0	0	1	0
2589468	GTCTGTGCCC.AGTAGTTAAT	A	G	0	1	0	0	1	1	0	0	0	0	0	1	1	0	0	0	0	0	0	0	0	1	0	0	0	0	0	0	0	0	0	0	0	1
2594074	AAGTTGTGAC.GCGTTTAGGG	G	A	0	1	0	0	1	1	0	0	0	1	0	1	1	0	1	0	0	0	1	0	0	1	0	0	0	0	1	1	0	0	1	1	1	1
2594800	AAAACTACAC.GGTCAAACAC	G	T	0	0	0	0	1	1	0	0	0	0	0	0	0	0	0	0	0	0	0	0	0	0	0	0	0	0	0	0	0	0	0	0	0	0
2597027	TTCACATCCC.GCGCCCATAT	G	A	0	0	0	0	0	0	0	0	0	0	0	0	0	1	0	0	0	0	0	0	0	0	0	0	0	0	0	0	0	0	0	0	0	0
2598400	CAAAAATCCG.CACCCTAACA	C	T	0	1	0	0	1	1	0	0	0	1	0	1	1	0	1	0	0	0	1	0	0	1	0	0	0	0	1	1	0	0	1	1	1	1
2598918	TTATACATAT.TAATATAATA	T	C	0	0	0	0	0	0	0	0	0	0	0	0	0	0	0	0	0	0	0	0	0	0	0	0	0	1	0	0	0	0	0	0	0	0
2599137	AAAAAGGGAG.CCTCACCTCC	C	T	0	0	0	0	0	0	0	0	0	0	0	0	0	0	0	0	0	0	1	0	0	0	0	0	0	0	0	0	0	0	0	0	0	0
2600996	GTAAGAAATG.ATAAAGTTAA	A	G	0	1	0	0	1	1	0	0	0	1	0	1	1	0	1	0	0	0	1	0	0	1	0	0	0	0	1	1	0	0	1	1	1	1
2606039	TTTTCGAAAG.CCATCATAAA	C	T	0	1	0	0	1	1	0	0	0	1	0	1	1	0	1	0	0	0	1	0	0	1	0	0	0	0	1	1	0	0	1	1	1	1
2607666	TTACAACGGC.TGGATTAATT	T	C	0	0	1	1	0	0	1	1	1	0	1	0	0	0	0	0	1	1	0	0	1	0	1	1	1	1	0	0	1	0	0	0	0	0
2609618	ATCCGTCTGG.TGATTGATAA	T	G	0	1	0	0	0	0	0	0	0	0	0	0	0	0	0	0	0	0	0	0	0	0	0	0	0	0	0	0	0	0	0	0	0	0
2611560	TATCAATAAG.CGCACACCCA	C	T	0	1	1	1	1	1	1	1	1	1	1	1	1	1	1	1	1	1	1	1	1	1	1	1	1	1	1	1	1	1	1	1	1	1
2612058	TTTGATTTCC.CTATATTTAC	C	T	0	1	0	0	1	1	0	0	0	1	0	1	1	0	1	0	0	0	1	0	0	1	0	0	0	0	1	1	0	0	1	1	1	1
2612196	CCAGAAATGA.TAACTTTCTT	T	C	0	0	0	0	1	1	0	0	0	0	0	1	0	0	0	0	0	0	0	0	0	1	0	0	0	0	0	0	0	0	0	0	0	1
2613617	CAAGTTCATT.TGAAAAACGA	T	C	0	0	1	1	0	0	1	1	1	0	1	0	0	0	0	0	1	1	0	0	1	0	1	1	1	1	0	0	1	0	0	0	0	0
2614351	GCTACATAAA.ATAACTTATA	A	G	0	1	1	1	1	1	1	1	1	1	1	1	1	1	1	1	1	1	1	1	1	1	1	1	1	1	1	1	1	1	1	1	1	1
2614832	ACTATAATAA.ATTTTAAAAT	A	T	0	0	1	1	0	0	1	1	1	0	1	0	0	0	0	0	1	1	0	0	1	0	1	1	1	1	0	0	1	0	0	0	0	0
2617108	TTACTTTATG.AAAACGGATT	A	C	0	0	0	1	0	0	0	0	0	0	0	0	0	0	0	0	0	0	0	0	0	0	0	0	0	0	0	0	0	0	0	0	0	0
2617613	TCTCTTTGCA.ACGACATTCG	A	G	0	0	0	0	0	0	0	0	0	0	0	0	0	0	0	0	0	0	0	1	0	0	0	0	0	0	0	0	0	0	0	0	0	0
2620145	CTTTAAAGAA.ATCAATCGCT	A	G	0	0	0	0	1	1	0	0	0	0	0	1	0	0	0	0	0	0	0	0	0	1	0	0	0	0	0	0	0	0	0	0	0	1
2620168	TCTGGGTCTT.CCCAGTAAAT	C	T	0	0	0	0	1	0	0	0	0	0	0	0	0	0	0	0	0	0	0	0	0	0	0	0	0	0	0	0	0	0	0	0	0	0
2622938	TTGATAAAAT.GCATTTCCAG	G	A	0	0	0	0	1	0	0	0	0	0	0	0	0	0	0	0	0	0	0	0	0	0	0	0	0	0	0	0	0	0	0	0	0	0
2622952	TTCCAGTATC.CGCTATTTCC	C	T	0	0	0	0	1	1	0	0	0	0	0	1	0	0	0	0	0	0	0	0	0	1	0	0	0	0	0	0	0	0	0	0	0	1
2623405	CTACGTATCC.ATGAGCTGAA	A	G	0	0	0	0	1	1	0	0	0	0	0	1	0	0	0	0	0	0	0	0	0	1	0	0	0	0	0	0	0	0	0	0	0	1
2624598	TCAAGACAAC.CTTTTGTATG	C	T	0	0	1	1	0	0	1	1	1	0	1	0	0	0	0	0	0	1	0	0	1	0	1	1	1	1	0	0	1	0	0	0	0	0
2625639	AATACAGCGC.ACTTTACGCC	A	G	0	1	0	0	1	1	0	0	0	1	0	1	1	0	1	0	0	0	1	0	0	1	0	0	0	0	1	1	0	0	1	1	1	1
2625653	TACGCCCCAC.GCGATTGCTG	G	T	0	0	0	0	1	1	0	0	0	0	0	1	0	0	0	0	0	0	0	0	0	1	0	0	0	0	0	0	0	0	0	0	0	1
2631310	GCTACTCCAT.ATTTTTCAGT	A	G	0	0	0	0	0	0	0	0	0	0	0	0	0	0	0	0	0	0	0	0	0	0	0	0	0	0	0	1	0	0	0	0	0	0
2633362	ACCGAGTTGG.CGGAGAAAAA	C	T	0	1	0	0	1	1	0	0	0	1	0	1	1	0	1	0	0	0	1	0	0	1	0	0	0	0	1	1	0	0	1	1	1	1
2634431	ACATTAAGAG.TGCACGAAGA	T	C	0	0	0	0	0	0	0	0	0	0	0	0	0	0	0	0	1	0	0	0	0	0	0	0	0	0	0	0	0	0	0	0	0	0
2634964	CCCCTTCCCG.ATTGGACACT	A	G	0	1	0	0	1	1	0	0	0	1	0	1	1	0	1	0	0	0	1	0	0	1	0	0	0	0	1	1	0	0	1	1	1	1
2637448	TTCATACAAT.TGAAAACATC	T	C	0	0	0	0	0	0	0	0	0	0	0	0	0	0	0	0	0	0	0	1	0	0	0	0	0	0	0	0	0	1	0	0	0	0
2638826	ACTTATAAAG.TATGGAATTC	T	C	0	0	1	1	0	0	1	1	1	0	1	0	0	0	0	0	1	1	0	0	1	0	1	1	1	1	0	0	1	0	0	0	0	0
2641815	TGGTAACCAG.CGTGATAACG	C	G	0	0	0	0	0	0	0	0	0	0	0	0	0	1	0	0	0	0	0	0	0	0	0	0	0	0	0	0	0	0	0	0	0	0
2643451	ATCCGAAGCC.ACTTGTACCA	A	G	0	0	0	0	0	0	0	0	0	0	0	0	0	0	0	1	0	0	0	0	0	0	0	0	0	0	0	0	0	0	0	0	0	0
2645932	CCATGACATT.CATACATGAA	C	T	0	0	0	0	0	0	0	0	0	0	0	0	0	0	0	0	0	0	0	0	0	0	0	0	0	0	0	0	0	0	0	0	1	0
2648669	GTATCGATTG.CCTTGTTTTC	C	T	0	0	0	0	0	0	0	0	0	1	0	0	0	0	1	0	0	0	1	0	0	0	0	0	0	0	1	1	0	0	1	1	1	0
2649308	ATGATGACAC.GCCCTGATCC	G	A	0	0	0	0	0	0	0	0	0	0	0	0	0	0	0	0	0	0	0	0	0	0	0	0	0	0	0	0	0	0	1	1	0	0
2650527	CTTTTGACGG.CACAGCTGAT	C	T	0	0	0	0	0	0	0	0	0	0	0	0	0	0	1	0	0	0	0	0	0	0	0	0	0	0	0	0	0	0	0	0	1	0
2651101	AACAGCATTT.GGTAACGTAC	G	A	0	0	1	1	0	0	1	1	1	0	1	0	0	0	0	0	0	1	0	0	1	0	1	1	1	1	0	0	1	0	0	0	0	0
2651861	TATATTTTAT.ACAACAACTT	A	G	0	1	0	0	0	0	0	0	0	0	0	0	0	0	0	0	0	0	0	0	0	0	0	0	0	0	0	0	0	0	0	0	0	0
2652167	TTTTATCGAT.ATCTTTCATA	A	C	0	0	0	0	0	0	0	0	0	0	0	0	0	0	0	0	0	0	0	0	0	0	0	0	0	0	0	0	0	0	0	0	1	0
2656049	AAAACTTTTT.CACTTCTATC	C	T	0	0	0	0	0	0	0	0	0	0	0	0	0	1	0	0	0	0	0	0	0	0	0	0	0	0	0	0	0	0	0	0	0	0
2656190	AGACAATATC.TCCTTCAGCT	T	C	0	1	1	1	1	1	1	1	1	1	1	1	1	1	1	1	1	1	1	1	1	1	1	1	1	1	1	1	1	1	1	1	1	1
2656261	CAAAATCAAA.ATTACATCCA	A	G	0	0	0	0	0	0	0	0	0	0	0	0	0	0	0	0	0	0	0	0	0	0	0	0	0	0	0	0	0	0	1	1	0	0
2660129	CATTACGTGC.TAATTCTGCT	T	A	0	1	0	0	1	1	0	0	0	1	0	1	1	0	1	0	0	0	1	0	0	1	0	0	0	0	1	1	0	0	1	1	1	1
2660574	ATTGTGTTCT.ATTTCTATCC	A	G	0	1	0	0	1	1	0	0	0	1	0	1	1	0	1	0	0	0	1	0	0	1	0	0	0	0	1	1	0	0	1	1	1	1
2661928	ACAAATTTCT.CTTGGAAAGT	C	A	0	0	0	0	0	0	0	0	0	0	0	0	0	0	0	0	0	0	0	0	0	1	0	0	0	0	0	0	0	0	0	0	0	0
2663274	TCTCTCCATT.CCCCCTTGGA	C	T	0	0	0	0	0	0	0	0	0	0	0	0	0	1	0	0	0	0	0	0	0	0	0	0	0	0	0	0	0	0	0	0	0	0
2664418	AAACCAGCTG.GTACCAATGC	G	A	0	1	0	0	0	0	0	0	0	0	0	0	0	0	0	0	0	0	0	0	0	0	0	0	0	0	0	0	0	0	0	0	0	0
2664598	AATTGATCTT.GGAAGCCAGT	G	A	0	0	0	0	0	0	0	0	0	0	0	0	0	1	0	0	0	0	0	0	0	0	0	0	0	0	0	0	0	0	0	0	0	0
2664814	GGCGTTAATG.CGCTTAATAA	C	T	0	1	0	0	1	1	0	0	0	1	0	1	1	0	1	0	0	0	1	0	0	1	0	0	0	0	1	1	0	0	1	1	1	1
2664845	TTAGCATAAT.GACCGCAGAA	G	A	0	1	1	1	1	1	1	1	1	1	1	1	1	0	1	1	1	1	1	1	1	1	1	1	1	1	1	1	1	1	1	1	1	1
2669770	TTTGTACTGT.TACTTCAAAT	T	C	0	0	0	0	1	1	0	0	0	0	0	1	0	0	0	0	0	0	0	0	0	1	0	0	0	0	0	0	0	0	0	0	0	1
2670425	CAGTCTTTTA.TAACACTCAT	T	C	0	0	0	0	0	0	0	0	0	0	0	0	0	0	0	0	0	0	0	0	0	0	0	0	0	0	0	0	0	0	0	0	0	1
2670535	ACAATGCCCA.AGCAAAAACT	A	G	0	0	0	0	1	1	0	0	0	0	0	1	0	0	0	0	0	0	0	0	0	1	0	0	0	0	0	0	0	0	0	0	0	1
2670699	TTTCATACTC.GCTTTTATTT	G	A	0	0	0	0	0	0	0	0	0	0	0	0	0	0	0	0	0	0	0	0	0	0	1	0	0	0	0	0	0	0	0	0	0	0
2672362	TGTAACATAA.CATTATGATA	C	A	0	1	0	0	1	1	0	0	0	0	0	1	1	0	0	0	0	0	0	0	0	1	0	0	0	0	0	0	0	0	0	0	0	1
2674492	TCGTCCTGTT.GCTACGATAA	G	T	0	0	0	0	0	0	0	0	0	0	0	0	0	0	0	1	0	0	0	0	0	0	0	0	0	0	0	0	0	0	0	0	0	0
2674870	CACCCCTCTT.CAGCATTATC	C	T	0	0	0	0	0	0	0	0	0	0	0	0	0	1	0	0	0	0	0	0	0	0	0	0	0	0	0	0	0	0	0	0	0	0
2676505	ACATTCGCCA.GAATTAAACG	G	C	0	1	0	0	1	1	0	0	0	1	0	1	1	0	1	0	0	0	1	0	0	1	0	0	0	0	1	1	0	0	1	1	1	1
2677242	TGCTTTTATA.TTATAACTTT	T	G	0	1	0	0	0	0	0	0	0	0	0	0	0	0	0	0	0	0	0	0	0	0	0	0	0	0	0	0	0	0	0	0	0	0
2678052	TTATATTATG.TGGCGTAATA	T	C	0	0	0	0	0	0	0	0	0	0	0	0	0	0	0	0	0	0	0	0	0	0	0	0	0	0	0	0	0	0	0	0	0	1
2680151	TCATTTACAT.CGGATCAAAC	C	T	0	0	0	0	0	0	0	0	0	0	0	0	0	0	0	0	0	0	0	0	0	0	0	0	0	0	0	0	0	0	1	1	0	0
2682861	TCGACTCTAT.GTAATAACAT	G	A	0	0	1	1	0	0	1	1	1	0	1	0	0	0	0	0	1	1	0	0	1	0	1	1	1	1	0	0	1	0	0	0	0	0
2683498	ATAATCATCC.CTCTAAAAAT	C	A	0	0	0	0	0	0	0	0	0	0	0	0	0	0	0	0	0	0	0	0	0	0	0	0	0	0	0	0	0	0	0	0	1	0
2684581	TAAATAGTGC.GCTTATTACA	G	A	0	0	0	0	0	0	0	0	0	0	0	0	0	0	1	0	0	0	0	0	0	0	0	0	0	0	0	0	0	0	0	0	1	0
2685140	TAATGCTACA.GCCCAAAAGG	G	A	0	0	0	0	0	0	0	0	0	0	0	0	0	0	0	0	0	0	0	0	0	0	0	0	0	0	0	0	0	0	1	1	0	0
2685192	AACTTCAACT.GCTTCATTAA	G	A	0	0	0	0	0	0	0	0	0	0	0	0	0	0	0	0	0	0	0	0	0	0	0	0	0	0	0	1	0	0	0	0	0	0
2685593	ACTCACGATG.TGCTGCGTCT	T	C	0	1	0	0	1	1	0	0	0	1	0	1	1	0	1	0	0	0	1	0	0	1	0	0	0	0	1	1	0	0	1	1	1	1
2693416	CAAATTGCCC.ACGCATCTAC	A	T	0	0	1	1	0	0	1	1	1	0	1	0	0	0	0	0	1	1	0	0	1	0	1	1	1	1	0	0	1	0	0	0	0	0
2693464	TCATCTGGTT.GTAGTTGAAT	G	A	0	0	0	0	0	0	0	0	0	0	0	0	0	0	0	0	0	0	0	0	0	0	0	0	0	0	0	0	0	0	1	1	0	0
2695371	CACGTGATTG.CTCAAGCATA	C	T	0	1	0	0	1	1	0	0	0	1	0	1	1	0	1	1	0	0	1	1	0	1	0	0	0	0	1	1	0	1	1	1	1	1
2697062	TCCATTTATA.TAGTGATAAA	T	C	0	0	0	0	1	1	0	0	0	0	0	1	0	0	0	0	0	0	0	0	0	1	0	0	0	0	0	0	0	0	0	0	0	1
2698185	TGATATCTAC.TAATTTATTT	T	C	0	0	0	0	1	1	0	0	0	0	0	1	0	0	0	0	0	0	0	0	0	1	0	0	0	0	0	0	0	0	0	0	0	1
2698633	TTTTCGCCTT.TGCGAAAGTG	T	C	0	1	0	0	1	1	0	0	0	1	0	1	1	0	1	1	0	0	1	1	0	1	0	0	0	0	1	1	0	1	1	1	1	1
2701404	TATGAACAAA.GAGCTCATCA	G	A	0	1	0	0	1	1	0	0	0	1	0	1	1	0	1	0	0	0	1	0	0	1	0	0	0	0	1	1	0	0	1	1	1	1
2704421	ATAAAATAAT.ACCCGACATA	A	C	0	0	1	0	0	0	0	0	0	0	0	0	0	0	0	0	0	0	0	0	0	0	0	0	0	0	0	0	0	0	0	0	0	0
2704730	TCCAAATCCA.GCTTCCGCCT	G	A	0	1	0	0	1	1	0	0	0	1	0	1	1	0	1	0	0	0	1	0	0	1	0	0	0	0	1	1	0	0	1	1	1	1
2706197	GCTATTCCAT.CCCCTTTACC	C	A	0	1	1	1	1	1	1	1	1	1	1	1	1	1	1	1	1	1	1	1	1	1	1	1	1	1	1	1	1	1	1	1	1	1
2706276	AGTTTTTAAG.CTCTATCCAT	C	A	0	1	1	1	1	1	1	1	1	1	1	1	1	1	1	1	1	1	1	1	1	1	1	1	1	1	1	1	1	1	1	1	1	1
2706637	ATCGAACGCC.GCTACAAATT	G	A	0	1	0	0	1	1	0	0	0	1	0	1	1	0	1	0	0	0	1	0	0	1	0	0	0	0	1	1	0	0	1	1	1	1
2707289	TTTTATATAC.GACTCTGCGT	G	T	0	0	0	0	1	1	0	0	0	0	0	1	0	0	0	0	0	0	0	0	0	1	0	0	0	0	0	0	0	0	0	0	0	1
2712306	CTCTAACATA.AACTCCGCAT	A	T	0	0	0	0	1	1	0	0	0	0	0	1	0	0	0	0	0	0	0	0	0	0	0	0	0	0	0	0	0	0	0	0	0	1
2714304	TGTTGTCATT.GCAATATCGT	G	A	0	0	0	0	0	0	0	0	0	1	0	0	0	0	1	0	0	0	1	0	0	0	0	0	0	0	1	1	0	0	1	1	1	0
2715318	TATGTTAACA.CCTTCAAACA	C	T	0	1	0	0	1	1	0	0	0	1	0	1	1	0	1	0	0	0	1	0	0	1	0	0	0	0	1	1	0	0	1	1	1	1
2717025	TGTATAAGCG.CCAATACACC	C	T	0	1	0	0	1	1	0	0	0	1	0	1	1	0	1	0	0	0	1	0	0	1	0	0	0	0	1	1	0	0	1	1	1	1
2722072	GAATGGAATA.AGGTGTAGTT	A	C	0	1	0	0	1	1	0	0	0	1	0	1	1	0	1	0	0	0	1	0	0	1	0	0	0	0	1	1	0	0	1	1	1	1
2722621	ATGATCATTC.TGTCATCAGT	T	C	0	1	0	0	1	1	0	0	0	1	0	1	1	0	1	0	0	0	1	0	0	1	0	0	0	0	1	1	0	0	1	1	1	1
2723483	CTTGTAAACC.CTCTAATCCT	C	T	0	1	0	0	1	1	0	0	0	1	0	1	1	0	1	0	0	0	1	0	0	1	0	0	0	0	1	1	0	0	1	1	1	1
2724165	GACTACTAGA.TGCAATACGT	T	C	0	1	0	0	1	1	0	0	0	1	0	1	1	0	1	0	0	0	1	0	0	1	0	0	0	0	1	1	0	0	1	1	1	1
2725414	TGAATTGAGT.TAATTTTCGG	T	C	0	1	0	0	1	1	0	0	0	1	0	1	1	0	1	0	0	0	1	0	0	1	0	0	0	0	1	1	0	0	1	1	1	1
2727232	ATACCTGTCT.ACCTCTCTTC	A	G	0	0	1	1	0	0	1	1	1	0	1	0	0	0	0	0	1	1	0	0	1	0	1	1	1	1	0	0	1	0	0	0	0	0
2730745	AGCTGTCACA.TTACAAGTAA	T	C	0	1	0	0	1	1	0	0	0	1	0	1	1	0	1	0	0	0	1	0	0	1	0	0	0	0	1	1	0	0	1	1	1	1
2731858	CGCTTCAAGC.CATTCCACCC	C	T	0	1	0	0	1	1	0	0	0	1	0	1	1	0	1	0	0	0	1	0	0	1	0	0	0	0	1	1	0	0	1	1	1	1
2732088	GGATATACAA.TCGGCCGTAT	T	C	0	0	0	0	0	0	0	0	0	0	0	0	0	0	0	1	0	0	0	0	0	0	0	0	0	0	0	0	0	0	0	0	0	0
2733653	AATGTCTTCA.GCACGTAATA	G	A	0	0	1	1	0	0	1	1	1	0	1	0	0	0	0	0	1	1	0	0	1	0	1	1	1	1	0	0	1	0	0	0	0	0
2734589	AAATGATTGG.TGCATCCTCT	T	C	0	1	0	0	1	1	0	0	0	1	0	1	1	0	1	0	0	0	1	0	0	1	0	0	0	0	1	1	0	0	1	1	1	1
2737076	TTATTAAAAC.TCCTTACTCC	T	G	0	0	0	0	0	0	0	0	0	0	0	0	0	0	0	1	0	0	0	0	0	0	0	0	0	0	0	0	0	0	0	0	0	0
2737601	TCTGAAGTAT.GTAGCTCTTT	G	C	0	0	0	0	1	1	0	0	0	0	0	1	0	0	0	0	0	0	0	0	0	1	0	0	0	0	0	0	0	0	0	0	0	1
2737942	TAATAAAGCT.ACATACTTTT	A	G	0	0	0	0	0	0	0	0	0	0	0	0	1	0	0	0	0	0	0	0	0	0	0	0	0	0	0	0	0	0	0	0	0	0
2738799	ATCTGAAAGG.CTTCTTGGTC	C	T	0	1	0	0	1	1	0	0	0	1	0	1	1	0	1	0	0	0	1	0	0	1	0	0	0	0	1	1	0	0	1	1	1	1
2738925	TCATTTTACA.TGGAAATTTA	T	C	0	0	0	0	1	1	0	0	0	0	0	1	0	0	0	0	0	0	0	0	0	1	0	0	0	0	0	0	0	0	0	0	0	1
2739600	TTAATGATGG.CATGTGTCCA	C	T	0	0	0	0	0	0	0	0	0	0	0	0	0	0	0	0	0	0	0	0	0	0	0	0	0	0	0	0	0	0	1	1	0	0
2739790	CATATTGGGG.TATTACAATT	T	G	0	0	0	0	0	0	0	0	0	0	0	0	0	0	0	1	0	0	0	0	0	0	0	0	0	0	0	0	0	0	0	0	0	0
2740541	TCTACGACAG.GTGGACTTTC	G	A	0	0	0	0	0	0	0	0	0	0	0	0	0	0	0	0	0	0	0	0	0	0	0	0	0	0	0	0	0	0	1	1	0	0
2740931	TTCCCTGCTA.GTAATAAATA	G	A	0	0	0	0	0	0	0	1	0	0	0	0	0	0	0	0	0	0	0	0	0	0	0	0	0	0	0	0	0	0	0	0	0	0
2743932	ATCTCTTTTG.CTCCTTCACC	C	A	0	0	0	0	0	0	0	0	0	0	0	0	0	0	0	1	0	0	0	0	0	0	0	0	0	0	0	0	0	0	0	0	0	0
2744036	ACTAGAACAG.GCGATTAAAC	G	A	0	0	0	0	1	1	0	0	0	0	0	1	0	0	0	0	0	0	0	0	0	1	0	0	0	0	0	0	0	0	0	0	0	1
2744665	ATACCCAGAA.GCACCTGCCC	G	C	0	1	0	0	1	1	0	0	0	1	0	1	1	0	1	0	0	0	1	0	0	1	0	0	0	0	1	1	0	0	1	1	1	1
2745840	ACCAACTGAT.ACATCTATAT	A	G	0	1	0	0	0	0	0	0	0	0	0	0	0	0	0	0	0	0	0	0	0	0	0	0	0	0	0	0	0	0	0	0	0	0
2748334	AGATGCTACG.ATTGTAAAAG	A	G	0	1	0	0	1	1	0	0	0	1	0	1	1	0	1	0	0	0	1	0	0	1	0	0	0	0	1	1	0	0	1	1	1	1
2749671	CGGTTCACAT.AGCATTATCC	A	G	0	1	1	1	1	1	1	1	1	1	1	1	1	1	1	1	1	1	1	1	1	1	1	1	1	1	1	1	1	1	1	1	1	1
2751006	GGTCTGCCAG.TACTCGGCAT	T	C	0	0	0	0	0	0	0	0	0	0	0	0	0	0	0	0	0	0	1	0	0	0	0	0	0	0	0	0	0	0	0	0	0	0
2753350	CAAGATCTTT.CACTAATGTA	C	T	0	1	0	0	1	1	0	0	0	1	0	1	1	0	1	0	0	0	1	0	0	1	0	0	0	0	1	1	0	0	1	1	1	1
2754737	TGTTACTCCT.GCTCCAAATT	G	A	0	1	0	0	1	1	0	0	0	1	0	1	1	0	1	0	0	0	1	0	0	1	0	0	0	0	1	1	0	0	1	1	1	1
2755216	TCCACTTCCG.ACTCCATTTA	A	G	0	0	0	0	1	1	0	0	0	0	0	1	0	0	0	0	0	0	0	0	0	1	0	0	0	0	0	0	0	0	0	0	0	1
2755392	CCAATCCACA.TAAAAAAGAA	T	C	0	0	0	0	0	0	0	0	0	0	0	0	0	0	0	0	0	0	0	0	0	0	0	0	0	0	0	0	0	0	0	0	1	0
2759217	TCATGAAGTA.CAATCGTTTC	C	A	0	1	0	0	1	1	0	0	0	0	0	1	1	0	0	0	0	0	0	0	0	1	0	0	0	0	0	0	0	0	0	0	0	1
2759974	TCGCCTTCTT.TCCCTTTGCT	T	C	0	1	0	0	1	1	0	0	0	1	0	1	1	0	1	0	0	0	1	0	0	1	0	0	0	0	1	1	0	0	1	1	1	1
2760080	TGTCTTTCGC.CTCTTGCTTG	C	A	0	0	0	0	0	0	0	1	0	0	0	0	0	0	0	0	0	0	0	0	0	0	0	0	0	0	0	0	0	0	0	0	0	0
2760846	GCGCAGTAAC.GATACCGTAT	G	A	0	1	0	0	1	1	0	0	0	1	0	1	1	0	1	0	0	0	1	0	0	1	0	0	0	0	1	1	0	0	1	1	1	1
2761423	AGGAATCTTT.CAGCCGGTGA	C	T	0	0	0	0	0	0	0	0	0	1	0	0	0	0	1	0	0	0	1	0	0	0	0	0	0	0	1	1	0	0	1	1	1	0
2764085	AATTCATCTT.TATGAGAATA	T	A	0	0	0	0	0	0	0	0	0	1	0	0	0	0	0	0	0	0	0	0	0	0	0	0	0	0	0	0	0	0	0	0	0	0
2765509	ACGAAAGTGA.GGAAAACAAT	G	A	0	0	0	0	0	0	0	0	0	0	0	0	0	0	0	1	0	0	0	0	0	0	0	0	0	0	0	0	0	0	0	0	0	0
2765611	ATTGGAACGG.AGTTATTTAA	A	G	0	1	0	0	1	1	0	0	0	1	0	1	1	0	1	0	0	0	1	0	0	1	0	0	0	0	1	1	0	0	1	1	1	1
2767907	ATTGTTTCGT.CTAAGTAATC	C	T	0	1	0	0	0	0	0	0	0	0	0	0	0	0	0	0	0	0	0	0	0	0	0	0	0	0	0	0	0	0	0	0	0	0
2772419	GGCGCAAAAC.AAATTTGACC	A	T	0	1	0	0	1	1	0	0	0	1	0	1	1	0	1	0	0	0	1	0	0	1	0	0	0	0	1	1	0	0	1	1	1	1
2772695	TACTTCTTTT.TAGGACCTAT	T	C	0	0	0	0	0	0	0	0	0	0	0	0	0	1	0	0	0	0	0	0	0	0	0	0	0	0	0	0	0	0	0	0	0	0
2777903	TTCTGAATTT.TAAATACATT	T	C	0	1	0	0	1	1	0	0	0	1	0	1	1	0	1	0	0	0	1	0	0	1	0	0	0	0	1	1	0	0	1	1	1	1
2778068	AACAAGTAAA.ACCAGTCAAA	A	G	0	0	0	0	0	0	0	1	0	0	0	0	0	0	0	0	0	0	0	0	0	0	0	0	0	0	0	0	0	0	0	0	0	0
2779596	ATGCAAGAGT.GTAATTTAAT	G	A	0	1	0	0	1	1	0	0	0	1	0	1	1	0	1	1	0	0	1	1	0	1	0	0	0	0	1	1	0	1	1	1	1	1
2781054	TTTATCATTA.ACCGCAACGA	A	G	0	0	0	0	0	0	0	0	0	0	0	0	0	1	0	0	0	0	0	0	0	0	0	0	0	0	0	0	0	0	0	0	0	0
2781161	AATTAAGAAC.TGAAATTATT	T	A	0	0	0	0	0	0	0	0	0	0	0	0	0	0	0	0	0	0	0	0	0	1	0	0	0	0	0	0	0	0	0	0	0	0
2782703	CTGTTGAAGC.ATGGTTAGGG	A	G	0	0	0	0	0	0	0	0	0	0	0	0	0	0	0	0	0	0	0	0	0	0	0	0	0	0	0	0	0	1	0	0	0	0
2785364	TGGTGCCAAA.AAAGCAAAGG	A	G	0	1	0	0	1	1	0	0	0	1	0	1	1	0	1	0	0	0	1	0	0	1	0	0	0	0	1	1	0	0	1	1	1	1
2790717	TTGCTTCCCG.TCATAAATTG	T	C	0	1	0	0	1	1	0	0	0	0	0	1	1	0	0	0	0	0	0	0	0	1	0	0	0	0	0	0	0	0	0	0	0	1
2790941	CCTCTATAGT.CTCATCTTTA	C	A	0	0	1	1	0	0	1	1	1	0	1	0	0	0	0	0	1	1	0	0	1	0	1	1	1	1	0	0	1	0	0	0	0	0
2791563	CATGTGGCAT.GAAACATCAT	G	A	0	0	0	0	0	0	0	0	0	0	0	0	0	1	0	0	0	0	0	0	0	0	0	0	0	0	0	0	0	0	0	0	0	0
2792266	TACTGCTGAT.GTTTCATATT	G	A	0	0	0	0	1	1	0	0	0	0	0	1	0	0	0	0	0	0	0	0	0	1	0	0	0	0	0	0	0	0	0	0	0	1
2793457	AGCTGTTCCC.ATTGATGAAT	A	C	0	0	0	0	1	1	0	0	0	0	0	1	0	0	0	0	0	0	0	0	0	1	0	0	0	0	0	0	0	0	0	0	0	1
2796400	CCTCCAGATC.TCTTTTACTC	T	C	0	0	0	0	0	0	0	0	0	0	0	0	0	0	0	0	0	0	0	0	0	1	0	0	0	0	0	0	0	0	0	0	0	0
2796799	TAGCCCTATA.AACGTTACCC	A	G	0	1	0	0	1	1	0	0	0	1	0	1	1	0	1	0	0	0	1	0	0	1	0	0	0	0	1	1	0	0	1	1	1	1
2797196	CATTCATCAT.AATCTATGGA	A	G	0	1	0	0	1	1	0	0	0	1	0	1	1	0	1	0	0	0	1	0	0	1	0	0	0	0	1	1	0	0	1	1	1	1
2801981	CAAATGAACA.GTTTTGCATA	G	A	0	0	0	0	0	0	0	0	0	0	0	0	0	0	0	0	0	0	0	0	0	1	0	0	0	0	0	0	0	0	0	0	0	0
2803221	ATTTGAAACC.AATTCATCAT	A	G	0	1	1	1	1	1	1	1	1	1	1	1	1	1	1	1	1	1	1	1	1	1	1	1	1	1	1	1	1	1	1	1	1	1
2805301	TTGATGTATC.AATAGTTGAT	A	G	0	0	0	0	0	0	0	0	0	0	0	0	0	0	0	0	0	0	0	0	0	0	0	0	0	0	0	0	0	0	0	0	1	0
2805410	CAAAAAATGT.AAATCGCATT	A	G	0	0	0	0	1	1	0	0	0	0	0	1	0	0	0	0	0	0	0	0	0	1	0	0	0	0	0	0	0	0	0	0	0	1
2805933	TGCAAATACT.GAAAAAGTTG	G	A	0	0	0	0	0	0	0	0	0	0	0	0	0	1	0	0	0	0	0	0	0	0	0	0	0	0	0	0	0	0	0	0	0	0
2806162	ATACAACAAG.CAAATCTGTA	C	T	0	0	0	0	0	0	0	0	0	0	0	0	0	1	0	0	0	0	0	0	0	0	0	0	0	0	0	0	0	0	0	0	0	0
2806651	CTATGTGAAG.CAGATCCGCT	C	T	0	0	0	0	0	0	0	0	0	0	0	0	1	0	0	0	0	0	0	0	0	0	0	0	0	0	0	0	0	0	0	0	0	0
2809653	AATTCCATGC.TGTCTAAAAT	T	C	0	0	0	0	0	0	0	0	0	0	0	0	0	0	0	1	0	0	0	0	0	0	0	0	0	0	0	0	0	0	0	0	0	0
2814742	ATGTAATCTG.TATTAGAAGA	T	C	0	0	0	0	1	1	0	0	0	0	0	1	0	0	0	0	0	0	0	0	0	1	0	0	0	0	0	0	0	0	0	0	0	1
2815272	TATCTTTATT.GTTCTGTTTC	G	T	0	1	0	0	0	0	0	0	0	0	0	0	0	0	0	0	0	0	0	0	0	0	0	0	0	0	0	0	0	0	0	0	0	0
2816414	CATAAAAAAA.TAACCACATA	T	C	0	0	0	0	0	0	0	0	0	0	0	0	0	0	0	0	0	0	0	0	0	0	0	0	0	0	1	0	0	0	0	0	0	0
2816426	ACCACATATC.GATAAAACCT	G	A	0	1	0	0	1	1	0	0	0	1	0	1	1	0	1	0	0	0	1	0	0	1	0	0	0	0	1	1	0	0	1	1	1	1
2816449	ATTTACATTT.GTTAACGCGA	G	A	0	0	1	1	0	0	1	1	1	0	1	0	0	0	0	0	0	1	0	0	1	0	1	1	1	1	0	0	1	0	0	0	0	0
2817630	CCGCTATTTG.GCAGCCACTC	G	A	0	1	0	0	1	1	0	0	0	1	0	1	1	0	1	0	0	0	1	0	0	1	0	0	0	0	1	1	0	0	1	1	1	1
2819189	ATAGAAAGAT.GTGAAGTTTG	G	A	0	1	0	0	1	1	0	0	0	1	0	1	1	0	1	0	0	0	1	0	0	1	0	0	0	0	1	1	0	0	1	1	1	1
2819651	AATTAGGATG.GAAAATTGAA	G	A	0	0	0	0	0	0	0	0	0	0	0	1	0	0	0	0	0	0	0	0	0	0	0	0	0	0	0	0	0	0	0	0	0	0
2821697	TGATGTGCAA.GAGCTATATA	G	C	0	0	0	0	0	0	0	0	0	0	0	0	0	0	0	0	0	0	0	0	0	0	0	0	0	0	0	1	0	0	0	0	0	0
2822935	TGTAGAAATA.AACCGTCTAT	A	G	0	0	0	0	0	0	0	0	0	0	0	0	0	0	0	0	1	0	0	0	0	0	0	0	0	0	0	0	0	0	0	0	0	0
2824144	CATCTGTCCT.TGGGAACATG	T	C	0	0	0	0	0	0	0	0	0	0	0	0	0	1	0	0	0	0	0	0	0	0	0	0	0	0	0	0	0	0	0	0	0	0
2827484	ATAAATTTTT.CAAAATTAAT	C	T	0	0	0	0	0	0	0	0	0	0	0	0	0	0	0	0	0	0	0	0	0	0	1	0	0	0	0	0	0	0	0	0	0	0
2827627	CTTAAGAAAG.CTCTAATATT	C	T	0	1	0	0	1	1	0	0	0	1	0	1	1	0	1	0	0	0	1	0	0	1	0	0	0	0	1	1	0	0	1	1	1	1
2831066	CCTCTATCAA.TATATGTACA	T	A	0	0	0	0	0	0	0	0	0	0	0	0	0	0	0	0	0	0	0	0	0	1	0	0	0	0	0	0	0	0	0	0	0	0
2833618	TTATTGTTAC.GTAATAGTAG	G	A	0	1	1	1	1	1	1	1	1	1	1	1	1	1	1	1	1	1	1	1	1	1	1	1	1	1	1	1	1	1	1	1	1	1
2833646	GGAGTTTTGC.AAGCGTTTCC	A	G	0	0	0	0	0	0	0	0	0	0	0	0	1	0	0	0	0	0	0	0	0	0	0	0	0	0	0	0	0	0	0	0	0	0
2836495	TACAAGACCA.AGGCTTCCTT	A	C	0	0	0	0	0	0	0	0	0	0	0	0	0	1	0	0	0	0	0	0	0	0	0	0	0	0	0	0	0	0	0	0	0	0
2838463	CGTTTTACTC.TTTGGATTCA	T	G	0	0	0	0	0	0	0	0	0	0	0	0	0	0	0	0	0	0	0	0	0	0	0	0	0	0	0	1	0	0	0	0	0	0
2840739	TTTTTACTGG.GCCTTGTTCG	G	A	0	1	0	0	1	1	0	0	0	1	0	1	1	0	1	0	0	0	1	0	0	1	0	0	0	0	1	1	0	0	1	1	1	1
2843456	ATGTAATGAA.GAATTATTCA	G	A	0	0	0	0	0	0	0	0	0	0	0	0	0	0	0	0	0	0	0	0	1	0	0	0	0	0	0	0	0	0	0	0	0	0
2847098	TATAGGTTGA.ATTCTGTAAA	A	G	0	0	0	0	0	0	0	0	0	0	0	0	1	0	0	0	0	0	0	0	0	0	0	0	0	0	0	0	0	0	0	0	0	0
2847597	CACCAAGTGC.TGCTAACATT	T	C	0	0	0	0	0	0	1	0	0	0	1	0	0	0	0	0	0	0	0	0	0	0	0	0	0	0	0	0	0	0	0	0	0	0
2847771	CAAGAGAAAC.ATTTCCCCAT	A	G	0	0	0	0	1	1	0	0	0	0	0	1	0	0	0	0	0	0	0	0	0	1	0	0	0	0	0	0	0	0	0	0	0	1
2849344	GTCTAATGCA.CCAATTTGAT	C	T	0	0	0	0	0	0	0	0	0	0	0	0	0	0	0	1	0	0	0	0	0	0	0	0	0	0	0	0	0	0	0	0	0	0
2849931	ATTTAAAATT.CCTCCTTCAA	C	T	0	1	0	0	1	1	0	0	0	1	0	1	1	0	1	1	0	0	1	1	0	1	0	0	0	0	1	1	0	1	1	1	1	1
2851387	GCGATGTGCT.GTCTCTTTCA	G	A	0	0	0	0	1	1	0	0	0	0	0	1	0	0	0	0	0	0	0	0	0	1	0	0	0	0	0	0	0	0	0	0	0	1
2855230	AAATTAAATA.ACCTGAGTCT	A	G	0	1	0	0	0	0	0	0	0	0	0	0	0	0	0	0	0	0	0	0	0	0	0	0	0	0	0	0	0	0	0	0	0	0
2859579	CATTTGTAAG.CCCCCTTTTT	C	A	0	0	1	0	0	0	0	0	0	0	0	0	0	0	0	0	0	0	0	0	0	0	0	0	0	0	0	0	0	0	0	0	0	0
2859653	ACTAACTTTT.AAATGTACTT	A	G	0	0	0	0	0	0	0	0	0	0	0	0	0	0	0	0	0	0	0	0	1	0	0	0	0	0	0	0	0	0	0	0	0	0
2859775	TTCATGTAAG.TTTTTTCTTT	T	G	0	1	0	0	1	1	0	0	0	1	0	1	1	0	1	0	0	0	1	0	0	1	0	0	0	0	1	1	0	0	1	1	1	1
2860006	AATTACTTGG.GGAACGCCAG	G	A	0	0	0	0	0	0	0	0	0	0	0	0	0	1	0	0	0	0	0	0	0	0	0	0	0	0	0	0	0	0	0	0	0	0
2861356	ATTATCATAA.CAAGTAGTGC	C	T	0	0	0	0	0	0	0	0	0	0	0	0	0	0	0	0	0	0	0	0	0	1	0	0	0	0	0	0	0	0	0	0	0	0
2863655	ATAATAATTC.GAACTATACA	G	A	0	0	0	0	0	0	0	1	0	0	0	0	0	0	0	0	0	0	0	0	0	0	0	0	0	0	0	0	0	0	0	0	0	0
2866603	TCAAACTTCT.GCTTACTAGC	G	A	0	0	0	0	0	0	0	0	0	0	0	0	0	0	0	0	0	0	1	0	0	0	0	0	0	0	0	0	0	0	0	0	0	0
2868726	TTCGTATAAA.CCTTTTATCA	C	A	0	0	0	0	0	0	0	0	0	0	0	0	0	0	0	0	0	0	0	0	0	0	0	1	0	0	0	0	0	0	0	0	0	0
2868770	TAGAAACTAC.CACTTTGCAA	C	T	0	0	0	0	0	0	0	0	0	0	0	0	0	0	0	1	0	0	0	0	0	0	0	0	0	0	0	0	0	0	0	0	0	0
2870110	ACTTCGAAAG.TGACTTATGA	T	C	0	1	0	0	1	1	0	0	0	1	0	1	1	0	1	0	0	0	1	0	0	1	0	0	0	0	1	1	0	0	1	1	1	1
2870636	CTAAATTAAG.CAAGGTTGCG	C	T	0	0	0	0	0	0	0	0	0	1	0	0	0	0	1	0	0	0	0	0	0	0	0	0	0	0	1	0	0	0	1	1	1	0
2871478	TAGATTACGG.GTCAAATAAA	G	A	0	0	0	0	0	0	0	0	0	0	0	0	0	1	0	0	0	0	0	0	0	0	0	0	0	0	0	0	0	0	0	0	0	0
2877363	TAGATGCAAC.TGGTCGTTCT	T	C	0	0	0	0	0	0	0	0	0	0	0	0	0	1	0	0	0	0	0	0	0	0	0	0	0	0	0	0	0	0	0	0	0	0
2877901	CTATACTGTA.TGCTAATTTA	T	C	0	0	0	0	0	0	0	0	0	0	0	0	0	0	0	0	0	0	0	0	0	0	0	0	0	0	0	1	0	0	0	0	0	0
2879878	CTGATTTTTC.TTCTCTAATT	T	C	0	0	0	0	0	0	0	0	0	0	0	0	0	0	0	0	0	0	0	0	0	0	0	0	0	0	0	0	0	0	0	0	1	0
2880881	ATATAAGTAA.TAAACATCCT	T	C	0	0	0	0	0	0	0	0	0	0	0	0	0	0	0	1	0	0	0	0	0	0	0	0	0	0	0	0	0	0	0	0	0	0
2884051	GAGCATCAGC.TACATTTTTC	T	C	0	0	0	0	1	0	0	0	0	0	0	0	0	0	0	0	0	0	0	0	0	0	0	0	0	0	0	0	0	0	0	0	0	0
2885089	GAATATTATT.AATTCGAATT	A	G	0	1	0	0	1	1	0	0	0	1	0	1	1	0	1	0	0	0	1	0	0	1	0	0	0	0	1	1	0	0	1	1	1	1
2885420	GGGAATGAAC.CCAGTATTGT	C	T	0	0	0	0	0	0	0	0	0	0	0	0	0	0	0	0	0	0	0	0	0	0	0	0	0	0	0	0	0	1	0	0	0	0
2886434	CTACCCCAAT.AGTAATCCAA	A	G	0	1	0	0	1	1	0	0	0	1	0	1	1	0	1	0	0	0	1	0	0	1	0	0	0	0	1	1	0	0	1	1	1	1
2890180	TAATTACCGA.TGTGTATAAG	T	C	0	0	0	0	0	0	0	0	0	0	0	0	0	0	0	0	0	0	1	0	0	0	0	0	0	0	0	0	0	0	0	0	0	0
2890330	GATTTGGAGA.CACTATATTT	C	G	0	0	0	0	1	1	0	0	0	0	0	1	1	0	0	0	0	0	0	0	0	1	0	0	0	0	0	0	0	0	0	0	0	1
2894653	TTTTTAAATG.TGGGCTGAAC	T	C	0	0	0	0	0	0	0	0	0	0	0	0	0	0	0	0	0	0	0	0	0	0	1	0	0	0	0	0	0	0	0	0	0	0
2895904	CGGTCTTTAG.ATATAGTAAT	A	G	0	1	0	0	1	1	0	0	0	1	0	1	1	0	1	0	0	0	1	0	0	1	0	0	0	0	1	1	0	0	1	1	1	1
2897627	CTGGAAGATA.AGCAGTAATT	A	C	0	0	0	0	0	0	0	0	0	0	0	0	1	0	0	0	0	0	0	0	0	0	0	0	0	0	0	0	0	0	0	0	0	0
2898609	CACTTTCACT.GGCTATTCCT	G	A	0	0	1	1	0	0	1	1	1	0	1	0	0	0	0	0	1	1	0	0	1	0	1	1	1	1	0	0	1	0	0	0	0	0
2900266	TGTTAAAAAA.ACCGGTAAAA	A	C	0	1	0	0	1	1	0	0	0	1	0	1	1	0	1	0	0	0	1	0	0	1	0	0	0	0	1	1	0	0	1	1	1	1
2900350	TAAATGTTTC.ATTTAAAGGA	A	G	0	0	0	0	0	0	0	0	0	0	0	0	0	0	0	0	0	0	0	0	0	0	0	0	0	0	0	0	0	0	1	1	0	0
2900508	CATAAATACA.ATACTTACTC	A	G	0	0	0	0	1	1	0	0	0	0	0	1	0	0	0	0	0	0	0	0	0	1	0	0	0	0	0	0	0	0	0	0	0	1
2901006	GATATCCATC.ATGTGCTAGT	A	C	0	0	0	0	1	1	0	0	0	0	0	1	0	0	0	0	0	0	0	0	0	1	0	0	0	0	0	0	0	0	0	0	0	1
2903636	AAACTATGAA.GCGCTTTCAA	G	A	0	0	0	0	0	0	0	0	0	0	0	0	0	0	0	0	0	0	0	0	0	0	0	0	0	0	0	0	0	0	1	1	0	0
2903730	TAAAAACAAA.AAATATTTCA	A	T	0	0	0	0	0	0	0	0	0	0	0	0	1	0	0	0	0	0	0	0	0	0	0	0	0	0	0	0	0	0	0	0	0	0
2904416	GAAATTCGAA.TTTTTAAAAA	T	A	0	0	0	0	0	0	0	0	0	0	0	0	0	0	0	0	0	0	0	0	0	0	0	0	0	0	0	0	0	0	0	0	1	0
2904975	GTGAAAAATC.GAAAAAAAGC	G	A	0	0	0	0	0	0	0	0	0	0	0	0	1	0	0	0	0	0	0	0	0	0	0	0	0	0	0	0	0	0	0	0	0	0
2905832	ATTTTTTCCC.GCTAATATTA	G	A	0	0	0	0	0	0	0	0	0	0	0	0	0	1	0	0	0	0	0	0	0	0	0	0	0	0	0	0	0	0	0	0	0	0
2906876	CCTGGTACAC.CGCTTCTCGT	C	T	0	1	0	0	1	1	0	0	0	1	0	1	1	0	1	0	0	0	1	0	0	1	0	0	0	0	1	1	0	0	1	1	1	1
2907372	CTCAGTAAAG.ATTTCCCTGC	A	T	0	0	0	0	0	0	0	0	0	0	0	0	0	0	0	1	0	0	0	0	0	0	0	0	0	0	0	0	0	0	0	0	0	0
2908081	ATTAAAGCAA.AATCAACTTA	A	G	0	0	0	0	0	0	0	0	0	0	0	0	0	0	0	0	0	0	0	0	0	0	0	0	0	0	0	0	1	0	0	0	0	0
2912070	GAATCATATC.TGGGAACTTC	T	C	0	0	0	0	0	0	0	0	0	0	0	0	1	0	0	0	0	0	0	0	0	0	0	0	0	0	0	0	0	0	0	0	0	0
2913168	TGTTCCATAC.GTACTAATGT	G	A	0	0	0	0	0	0	0	0	0	0	0	0	1	0	0	0	0	0	0	0	0	0	0	0	0	0	0	0	0	0	0	0	0	0
2915811	TTGGTTTGTT.ACTCCGAAAG	A	G	0	0	0	0	0	0	0	0	0	0	0	0	0	0	0	0	0	0	0	0	0	0	0	0	0	0	0	1	0	0	0	0	0	0
2916232	AAGAAAAAGA.ACTATTCCAG	A	G	0	1	0	0	1	1	0	0	0	1	0	1	1	0	1	0	0	0	1	0	0	1	0	0	0	0	1	1	0	0	1	1	1	1
2916381	CTCCTCAGTG.AGTAAGAGTA	A	G	0	1	0	0	1	1	0	0	0	1	0	1	1	0	1	0	0	0	1	0	0	1	0	0	0	0	1	1	0	0	1	1	1	1
2918135	GAATTATGTA.TCATTTTTAA	T	C	0	0	0	0	0	0	0	0	0	0	0	0	0	0	0	0	0	0	0	0	0	0	0	0	0	0	0	1	0	0	0	0	0	0
2919071	CCCACTCTCC.GCTTTATGAA	G	A	0	0	0	0	0	0	0	0	0	0	0	0	0	0	0	0	0	0	0	0	0	0	0	0	0	0	1	0	0	0	0	0	0	0
2922285	ACCTTTGTTA.AATCTTCACT	A	G	0	0	0	0	0	0	0	0	0	0	0	0	0	0	0	1	0	0	0	0	0	0	0	0	0	0	0	0	0	0	0	0	0	0
2924243	TTGATGTAAT.TAAGCTCGCA	T	C	0	0	0	0	0	0	0	0	0	0	0	0	0	0	0	0	0	0	0	1	0	0	0	0	0	0	0	0	0	0	0	0	0	0
2932324	GCATCTATTA.ATTTTTAAAA	A	T	0	0	0	0	0	0	0	0	0	0	0	0	0	0	0	0	0	1	0	0	0	0	0	0	0	0	0	0	0	0	0	0	0	0
2938421	CATGTGAAAT.GGCATCACCC	G	A	0	0	0	0	0	0	0	0	0	0	0	0	0	1	0	0	0	0	0	0	0	0	0	0	0	0	0	0	0	0	0	0	0	0
2940316	CTTATTTGAA.TCCCAAATTA	T	C	0	1	0	0	1	1	0	0	0	1	0	1	1	0	1	0	0	0	1	0	0	1	0	0	0	0	1	1	0	0	1	1	1	1
2940544	CCTTCTAAAA.ATGCACTAGC	A	T	0	0	0	0	0	0	0	0	0	0	0	0	0	0	1	0	0	0	0	0	0	0	0	0	0	0	0	0	0	0	0	0	0	0
2941844	AGAGTCTGAT.AGTGACATCG	A	G	0	1	1	1	1	1	1	1	1	1	1	1	1	1	1	1	1	1	1	1	1	1	1	1	1	1	1	1	1	1	1	1	1	1
2950381	AAAGAAAAAA.TAATAACATA	T	C	0	0	0	0	1	1	0	0	0	0	0	1	0	0	0	0	0	0	0	0	0	0	0	0	0	0	0	0	0	0	0	0	0	1
2951939	AAGGGAGTGG.ATTATCCACT	A	G	0	0	0	0	0	0	0	0	0	0	0	0	0	0	0	0	1	0	0	0	0	0	0	0	0	0	0	0	0	0	0	0	0	0
2954280	ATGTTAAAAC.GAGATCCTGA	G	A	0	1	0	0	1	1	0	0	0	1	0	1	1	0	1	0	0	0	1	0	0	1	0	0	0	0	1	1	0	0	1	1	1	1
2955691	ATAATGAAGG.GGTTTGAGTA	G	A	0	1	1	1	1	1	1	1	1	1	1	1	1	1	1	1	1	1	1	1	1	1	1	1	1	1	1	1	1	1	1	1	1	1
2956091	TGCTTTAAAG.TGGATTCATT	T	C	0	0	0	0	0	0	0	0	0	0	0	0	0	0	0	0	1	0	0	0	0	0	0	0	0	0	0	0	0	0	0	0	0	0
2957303	TTAAGAATGT.GAATATATTC	G	A	0	0	0	0	0	0	0	0	0	0	0	0	0	0	0	1	0	0	0	0	0	0	0	0	0	0	0	0	0	0	0	0	0	0
2958146	TTGTCAAGAG.AAGTTCCTTT	A	C	0	0	0	0	0	0	0	0	0	1	0	0	0	0	1	0	0	0	1	0	0	0	0	0	0	0	1	1	0	0	1	1	1	0
2958185	TTTCTAAATA.TATTCGAGGA	T	C	0	0	1	1	0	0	1	1	1	0	1	0	0	0	0	0	1	1	0	0	1	0	1	1	1	1	0	0	1	0	0	0	0	0
2958554	CCACATGGTA.TCTCTGGAAA	T	C	0	0	0	0	1	1	0	0	0	0	0	1	1	0	0	0	0	0	0	0	0	1	0	0	0	0	0	0	0	0	0	0	0	1
2959105	ATAGGAGACA.GGTTGCTTTC	G	A	0	0	1	1	0	0	1	1	1	0	1	0	0	0	0	0	1	1	0	0	1	0	1	1	1	1	0	0	1	0	0	0	0	0
2959178	ATAATCCAAT.GACAACTGCA	G	A	0	0	0	0	0	0	0	0	0	0	0	0	1	0	0	0	0	0	0	0	0	0	0	0	0	0	0	0	0	0	0	0	0	0
2959382	CAGCTGACGC.AAAAAGAATC	A	T	0	1	0	0	1	1	0	0	0	1	0	1	1	0	1	0	0	0	1	0	0	1	0	0	0	0	1	1	0	0	1	1	1	1
2959797	TGATCCTAAA.ATAGCTGAAA	A	T	0	1	0	0	1	1	0	0	0	1	0	1	1	0	1	0	0	0	1	0	0	1	0	0	0	0	1	1	0	0	1	1	1	1
2960293	TGTAAATTCG.GAGTTCGGTG	G	A	0	1	0	0	1	1	0	0	0	0	0	1	1	0	0	0	0	0	0	0	0	1	0	0	0	0	0	0	0	0	0	0	0	1
2962144	ATCAATCAGC.GCATACTGTA	G	T	0	0	0	0	0	0	0	0	0	0	0	0	0	1	0	0	0	0	0	0	0	0	0	0	0	0	0	0	0	0	0	0	0	0
2963137	CCTCCTACAG.CACAACATAA	C	T	0	0	0	0	0	0	0	0	0	0	0	0	0	0	0	0	0	0	0	0	0	0	0	0	0	0	0	0	0	0	0	0	1	0
2963447	TTCATAAATT.TGTAACATGT	T	C	0	0	0	0	0	0	0	0	0	0	0	0	0	0	0	1	0	0	0	0	0	0	0	0	0	0	0	0	0	0	0	0	0	0
2963517	GCATTTCCTG.CGCCCCTTAC	C	T	0	1	0	0	1	1	0	0	0	1	0	1	1	0	1	0	0	0	1	0	0	1	0	0	0	0	1	1	0	0	1	1	1	1
2964778	AAAGGGATAA.TAATTACATG	T	C	0	1	0	0	1	1	0	0	0	1	0	1	1	0	1	0	0	0	1	0	0	1	0	0	0	0	1	1	0	0	1	1	1	1
2965278	ACACTAATAA.TCCCCCACTG	T	C	0	0	0	0	1	1	0	0	0	0	0	1	0	0	0	0	0	0	0	0	0	1	0	0	0	0	0	0	0	0	0	0	0	1
2968159	TACGGGAAAG.CAAATCATTT	C	T	0	1	0	0	1	1	0	0	0	1	0	1	1	0	1	0	0	0	1	0	0	1	0	0	0	0	1	1	0	0	1	1	1	1
2968548	CTGAATGTAG.GCATCAAAAT	G	A	0	0	0	0	0	0	0	0	0	0	0	0	0	0	0	0	1	0	0	0	0	0	0	0	0	0	0	0	0	0	0	0	0	0
2969375	GATCCTTTTC.ATTATGTGTA	A	G	0	0	0	0	0	0	0	0	0	0	0	0	0	0	0	1	0	0	0	0	0	0	0	0	0	0	0	0	0	0	0	0	0	0
2969629	AGCTTGTTGG.ATCTACATGA	A	G	0	0	0	0	0	0	0	0	0	0	0	0	0	0	0	0	0	0	0	0	0	1	0	0	0	0	0	0	0	0	0	0	0	0
2970533	TCCCCTTTTT.TCTCTCGGAA	T	C	0	0	0	0	0	0	0	0	0	0	0	0	0	0	0	1	0	0	0	0	0	0	0	0	0	0	0	0	0	0	0	0	0	0
2970945	TATTTATTTG.CCCCTTCATT	C	T	0	0	0	0	0	0	0	0	0	0	0	0	0	0	0	0	0	0	1	0	0	0	0	0	0	0	0	0	0	0	0	0	0	0
2972094	TCGATCAAAA.TGCTTGGTTT	T	C	0	0	0	0	1	1	0	0	0	0	0	0	0	0	0	0	0	0	0	0	0	0	0	0	0	0	0	0	0	0	0	0	0	0
2972188	CCAATTGCGA.TATTATTAAA	T	C	0	0	0	0	0	0	0	0	0	0	0	0	0	0	0	0	0	0	0	0	0	1	0	0	0	0	0	0	0	0	0	0	0	0
2973833	TGTATTGTTA.TCAGCTTGAG	T	A	0	0	0	0	1	1	0	0	0	0	0	1	0	0	0	0	0	1	0	0	0	1	0	0	0	0	0	0	0	0	0	0	0	1
2974332	ACAATTGATG.ATCGCGTAAA	A	G	0	0	0	0	0	0	0	0	0	1	0	0	0	0	1	0	0	0	1	0	0	0	0	0	0	0	1	1	0	0	1	1	1	0
2979065	AGCGAAATAT.TATATTAAGA	T	C	0	0	0	0	0	0	0	0	0	0	0	0	0	0	0	0	0	0	0	0	0	1	0	0	0	0	0	0	0	0	0	0	0	0
2980679	CGTTAATTCC.GATTACAGGG	G	T	0	0	0	0	0	0	0	0	0	0	0	0	0	0	0	0	0	0	0	0	0	1	0	0	0	0	0	0	0	0	0	0	0	0
2980915	GCTTTATGCA.TCTCTTCCAT	T	C	0	1	0	0	1	1	0	0	0	1	0	1	1	0	1	0	0	0	1	0	0	1	0	0	0	0	1	1	0	0	1	1	1	1
2984892	TATTCCACAC.TACAAATATT	T	A	0	0	0	0	0	0	0	0	0	0	0	0	0	0	0	0	0	0	0	0	0	0	0	0	0	0	0	0	0	0	0	0	0	1
2985258	GAATTTCTCT.TCCTCTTTCG	T	C	0	0	0	0	0	0	0	0	0	0	0	0	0	0	0	0	0	0	0	0	0	0	0	0	0	0	0	0	1	0	0	0	0	0
2985888	GCAATCATAA.CAGTCTTTTT	C	A	0	1	0	0	1	1	0	0	0	1	0	1	1	0	1	0	0	0	1	0	0	1	0	0	0	0	1	1	0	0	1	1	1	1
2986587	GAAATAGAAT.CGTATGCTCT	C	A	0	1	0	0	1	1	0	0	0	1	0	1	1	0	1	0	0	0	1	0	0	1	0	0	0	0	1	1	0	0	1	1	1	1
2987971	ATCGAGCCAG.CCCACAACGT	C	T	0	0	1	1	0	0	1	1	1	0	1	0	0	0	0	0	0	1	0	0	1	0	1	1	1	1	0	0	1	0	0	0	0	0
2988685	ATCAAATACA.TCATAGCCCT	T	C	0	0	1	0	0	0	0	0	0	0	0	0	0	0	0	0	0	0	0	0	0	0	0	0	0	0	0	0	0	0	0	0	0	0
2990727	TGTACGTAGA.GTGAGCTAAC	G	A	0	0	0	0	1	1	0	0	0	0	0	1	0	0	0	0	0	0	0	0	0	1	0	0	0	0	0	0	0	0	0	0	0	1
2991859	CTGCCGCACC.GTCACCGAAT	G	A	0	0	0	0	0	0	0	0	1	0	0	0	0	0	0	0	0	0	0	0	0	0	0	0	0	0	0	0	0	0	0	0	0	0
2992085	AGAAGGAATC.GCCTGTTGAA	G	A	0	1	0	0	1	1	0	0	0	1	0	1	1	0	1	0	0	0	1	0	0	1	0	0	0	0	1	1	0	0	1	1	1	1
2994633	AAGAAAAGAG.GTACAAAATA	G	A	0	0	0	0	0	0	0	0	0	1	0	0	0	0	1	0	0	0	1	0	0	0	0	0	0	0	1	1	0	0	1	1	1	0
2994787	CATAAACAAG.GGTTAGATGC	G	A	0	1	0	0	1	1	0	0	0	1	0	1	1	0	1	1	0	0	1	1	0	1	0	0	0	0	1	1	0	1	1	1	1	1
2995187	AAGTTAAAAA.ACAAGTAGAT	A	C	0	1	0	0	1	1	0	0	0	1	0	1	1	0	1	0	0	0	1	0	0	1	0	0	0	0	1	1	0	0	1	1	1	1
2995665	CGCTGGTAGT.AAGCAATCAA	A	G	0	1	0	0	1	1	0	0	0	1	0	1	1	0	1	0	0	0	1	0	0	1	0	0	0	0	1	1	0	0	1	1	1	1
2997302	AACGGAACGG.CCTCTTTCTC	C	T	0	1	0	0	1	1	0	0	0	1	0	1	1	0	1	0	0	0	1	0	0	1	0	0	0	0	1	1	0	0	1	1	1	1
2998115	CCAGAGGAAG.CTTTTACATT	C	T	0	0	0	0	0	0	0	0	0	0	0	0	0	0	0	0	0	0	0	0	0	0	0	0	0	0	0	0	0	0	0	0	1	0
2999491	AATTGCTATG.CCATTCGGTT	C	G	0	1	0	0	1	1	0	0	0	1	0	1	1	0	1	0	0	0	1	0	0	1	0	0	0	0	1	1	0	0	1	1	1	1
3002981	CGTACAACTG.CAGCCCGGGC	C	T	0	1	0	0	1	1	0	0	0	1	0	1	1	0	1	0	0	0	1	0	0	1	0	0	0	0	1	1	0	0	1	1	1	1
3004005	GGGAACCCCC.AGTGGAGAAC	A	G	0	0	0	0	1	1	0	0	0	0	0	1	0	0	0	0	0	0	0	0	0	1	0	0	0	0	0	0	0	0	0	0	0	1
3006617	CTCTACTTTT.GCTGATTGAA	G	A	0	1	0	0	1	1	0	0	0	1	0	1	1	0	1	1	0	0	1	1	0	1	0	0	0	0	1	1	0	1	1	1	1	1
3007747	TCATCGTCCC.AATACACCGC	A	G	0	0	0	0	0	0	0	0	0	1	0	0	0	0	0	0	0	0	0	0	0	0	0	0	0	0	0	0	0	0	0	0	0	0
3007936	CTGGGAGGAG.TAACTCCCGA	T	C	0	1	0	0	1	1	0	0	0	1	0	1	1	0	1	0	0	0	1	0	0	1	0	0	0	0	1	1	0	0	1	1	1	1
3008829	AAATACCAAT.ATCAGCCTCT	A	T	0	1	0	0	0	0	0	0	0	0	0	0	0	0	0	0	0	0	0	0	0	0	0	0	0	0	0	0	0	0	0	0	0	0
3009409	AAAATCTAGT.TCCCCCGCCA	T	C	0	0	0	0	0	0	0	0	0	0	0	0	0	0	0	0	0	0	1	0	0	0	0	0	0	0	0	0	0	0	0	0	0	0
3012055	TTTTTTCATA.CCCATTATGA	C	A	0	0	1	1	0	0	1	1	1	0	1	0	0	0	0	0	1	1	0	0	1	0	1	1	1	1	0	0	1	0	0	0	0	0
3013602	GAGTACGTAA.CACCCTTTTT	C	T	0	0	0	0	0	0	0	0	0	0	0	0	0	0	0	0	0	0	0	0	0	0	0	0	0	0	0	0	0	0	0	0	1	0
3013618	TTTTACTTTC.TGTATACACT	T	C	0	0	0	0	0	0	0	0	0	0	0	0	0	0	0	0	0	0	0	0	0	0	0	0	0	0	0	0	0	0	0	0	1	0
3013647	TTACGTTCTC.AAAGTTGTTT	A	G	0	0	0	0	0	0	0	0	0	0	0	0	0	0	0	0	0	0	0	0	0	0	0	0	0	0	0	0	0	0	0	0	1	0
3013817	ATTTTATGTT.GTTTAATACA	G	A	0	0	0	0	1	1	0	0	0	0	0	1	0	0	0	0	0	0	0	0	0	0	0	0	0	0	0	0	0	0	0	0	0	1
3014879	CAGGTTTTTC.ATAACATCCT	A	T	0	0	0	0	0	0	0	0	0	0	0	0	0	0	0	0	0	0	0	1	0	0	0	0	0	0	0	0	0	1	0	0	0	0
3017461	TTCCCCTAAT.CCTTCATTTT	C	T	0	1	0	0	1	1	0	0	0	1	0	1	1	0	1	1	0	0	1	1	0	1	0	0	0	0	1	1	0	1	1	1	1	1
3017544	CTAAATTAGT.ATTTTTCGCT	A	G	0	0	0	0	1	1	0	0	0	0	0	0	0	0	0	0	0	0	0	0	0	0	0	0	0	0	0	0	0	0	0	0	0	0
3017740	ACCAAAATCC.CCTACCAATT	C	A	0	0	0	0	0	0	0	0	0	0	0	0	0	1	0	0	0	0	0	0	0	0	0	0	0	0	0	0	0	0	0	0	0	0
3017758	TTTATCGGCA.TTCTCAGAAT	T	G	0	0	0	0	0	0	0	0	0	0	0	0	0	0	1	0	0	0	0	0	0	0	0	0	0	0	0	0	0	0	0	0	0	0
3018345	TTCTAGCAAG.TGAATAATTC	T	C	0	0	0	0	0	0	0	0	0	0	0	0	0	1	0	0	0	0	0	0	0	0	0	0	0	0	0	0	0	0	0	0	0	0
3019986	TTCTTTTGTT.TCCCCCTGTA	T	C	0	1	0	0	1	1	0	0	0	1	0	1	1	0	1	0	0	0	1	0	0	1	0	0	0	0	1	1	0	0	1	1	1	1
3020536	AGAAAATAGT.TGGGAAAATA	T	C	0	0	0	0	1	1	0	0	0	0	0	1	0	0	0	0	0	0	0	0	0	1	0	0	0	0	0	0	0	0	0	0	0	1
3021385	TATATAGTGA.GTGTTTCAGT	G	T	0	0	0	0	0	0	0	0	0	0	0	0	0	0	0	0	0	0	0	0	0	0	0	0	0	0	0	0	0	0	0	0	1	0
3021557	ATTTGTTACT.ATATTACTCA	A	T	0	1	0	0	1	1	0	0	0	1	0	1	1	0	1	0	0	0	1	0	0	1	0	0	0	0	1	1	0	0	1	1	1	1
3021782	TTCCAGATGA.GATTGAACAT	G	A	0	0	0	0	0	0	0	0	0	0	0	0	0	0	0	0	0	0	0	0	0	0	0	0	0	0	0	0	0	0	0	0	1	0
3023411	ATTGCTGTTC.TATATCCAAT	T	C	0	0	1	0	0	0	0	0	0	0	0	0	0	0	0	0	0	0	0	0	0	0	0	0	0	0	0	0	0	0	0	0	0	0
3025707	GAACAAACGT.CCTTATTTTT	C	T	0	1	1	1	1	1	1	1	1	1	1	1	1	1	1	1	1	1	1	1	1	1	1	1	1	1	1	1	1	1	1	1	1	1
3025939	TGGCAAGGCT.ATACGAGATT	A	C	0	0	0	0	0	0	0	0	0	0	0	0	0	0	0	0	0	0	0	0	0	0	0	0	0	0	0	0	0	0	0	0	1	0
3026074	ATAGCATCGA.TGAATTTTTT	T	C	0	0	0	0	0	0	0	0	0	0	0	0	0	0	0	0	0	0	0	0	0	0	0	0	0	0	0	0	0	0	0	0	1	0
3026233	CTTTAGATAT.TGAAGCAAAG	T	C	0	0	0	0	0	0	0	0	0	0	0	0	0	0	0	0	0	0	0	0	0	0	0	0	0	0	0	0	0	0	0	0	1	0
3026531	AAGCCAAATT.TTAATGCGTG	T	C	0	0	0	0	0	0	0	0	0	0	0	0	0	0	0	0	0	0	0	0	0	0	0	0	0	0	0	0	0	0	0	0	1	0
3026542	TAATGCGTGA.TTATACAATA	T	C	0	0	0	0	0	0	0	0	0	0	0	0	0	0	0	0	0	0	0	0	0	0	0	0	0	0	0	0	0	0	0	0	1	0
3026692	AAACACATAC.CTTAAGCCGT	C	T	0	0	0	0	0	0	0	0	0	0	0	0	0	0	0	0	0	0	0	0	0	0	0	0	0	0	0	0	0	0	0	0	1	0
3026767	AATATACTGG.AGAACCAATT	A	C	0	0	0	0	0	0	0	0	0	0	0	0	0	0	0	0	0	0	0	0	0	0	0	0	0	0	0	0	0	0	0	0	1	0
3026818	TTGGTGAAGG.AGAAGAACAA	A	C	0	0	0	0	0	0	0	0	0	0	0	0	0	0	0	0	0	0	0	0	0	0	0	0	0	0	0	0	0	0	0	0	1	0
3027031	TAGAGGAATG.ATAAAATGGA	A	G	0	0	0	0	0	0	0	0	0	0	0	0	0	0	0	0	0	0	0	0	0	0	0	0	0	0	0	0	0	0	0	0	1	0
3027190	AGAAGAGATA.TTAATTACAT	T	C	0	0	0	0	0	0	0	0	0	0	0	0	0	0	0	0	0	0	0	0	0	0	0	0	0	0	0	0	0	0	0	0	1	0
3027327	ATATAATAGA.CGTAAAATAG	C	T	0	0	0	0	0	0	0	0	0	0	0	0	0	0	0	0	0	0	0	0	0	0	0	0	0	0	0	0	0	0	0	0	1	0
3027586	ATACACCGAT.TGTAACAGTA	T	A	0	0	0	0	0	0	0	0	0	0	0	0	0	0	0	0	0	0	0	0	0	0	0	0	0	0	0	0	0	0	0	0	1	0
3029373	TTATAGGGAG.ACGAAACAAT	A	G	0	1	0	0	1	1	0	0	0	1	0	1	1	0	1	0	0	0	1	0	0	1	0	0	0	0	1	1	0	0	1	1	1	1
3030731	TCCCCCGAAT.CATGGACACT	C	T	0	0	0	0	0	0	0	0	0	0	0	0	0	0	0	0	0	0	0	0	0	0	0	0	0	0	0	0	0	0	0	0	1	0
3030748	ACTTAAAAAA.ACCCCATGAT	A	G	0	0	0	0	0	0	0	0	0	0	0	0	0	0	0	0	0	0	0	0	0	0	0	0	0	0	0	0	0	0	0	0	1	0
3030763	ATGATTCGGG.ATTTTTGTGT	A	G	0	0	0	0	0	0	0	0	0	0	0	0	0	0	0	0	0	0	0	0	0	0	0	0	0	0	0	0	0	0	0	0	1	0
3030883	GTGTTGAAGT.ATTTAACAAA	A	G	0	0	0	0	0	0	0	0	0	0	0	0	0	0	0	0	0	0	0	0	0	0	0	0	0	0	0	0	0	1	0	0	0	0
3034049	CTTTTAAACG.CTCTTCATTA	C	T	0	1	0	0	1	1	0	0	0	1	0	1	1	0	1	0	0	0	1	0	0	1	0	0	0	0	1	1	0	0	1	1	1	1
3034628	TAAAATTGGT.GTAAAAAATG	G	A	0	1	0	0	1	1	0	0	0	1	0	1	1	0	1	0	0	0	1	0	0	1	0	0	0	0	1	1	0	0	1	1	1	1
3035201	TTGATTGATT.GCACTTTCAG	G	A	0	0	0	0	0	0	0	0	0	0	0	0	0	0	0	0	0	0	0	0	0	0	0	0	0	0	0	0	0	0	0	0	0	1
3038888	TGTATCATTT.TATATTTTAT	T	C	0	1	1	1	1	1	1	1	1	1	1	1	1	1	1	1	1	1	1	1	1	1	1	1	1	1	1	1	1	1	1	1	1	1
3039648	TTCAAAATAA.CCGCAATTAA	C	T	0	0	0	0	0	0	0	0	0	0	0	0	0	0	0	0	0	0	0	0	0	1	0	0	0	0	0	0	0	0	0	0	0	0
3041621	CTAGCAGAGG.AATATCGTGC	A	C	0	0	0	0	0	0	0	1	0	0	0	0	0	0	0	0	0	0	0	0	0	0	0	0	0	0	0	0	0	0	0	0	0	0
3043553	AATAGGAGCC.GCAATAGTGA	G	A	0	0	0	0	0	0	0	0	0	0	0	0	1	0	0	0	0	0	0	0	0	0	0	0	0	0	0	0	0	0	0	0	0	0
3043786	ATGACGAAAT.CATAGGTGAA	C	T	0	1	0	0	1	1	0	0	0	0	0	1	1	0	0	0	0	0	0	0	0	1	0	0	0	0	0	0	0	0	0	0	0	1
3044726	CCAATATCCA.GAAATCCTTA	G	A	0	1	0	0	1	1	0	0	0	1	0	1	1	0	1	0	0	0	1	0	0	1	0	0	0	0	1	1	0	0	1	1	1	1
3044896	GCGAGGCATC.TGTCTTCCAA	T	C	0	0	0	0	1	1	0	0	0	0	0	1	1	0	0	0	0	0	0	0	0	1	0	0	0	0	0	0	0	0	0	0	0	1
3046688	TTATGAGTTC.AATCTTTTTA	A	G	0	0	0	0	0	0	0	0	0	0	0	0	0	0	0	0	0	0	0	0	0	0	0	0	0	0	0	0	0	0	1	1	0	0
3047171	CATAAATAGA.AATTTCACTT	A	G	0	0	0	0	0	1	0	0	0	0	0	0	0	0	0	0	0	0	0	0	0	0	0	0	0	0	0	0	0	0	0	0	0	0
3052338	TTTTCTAAAT.CTTTAGTTAA	C	A	0	0	0	0	0	0	0	0	0	0	0	0	0	0	0	1	0	0	0	0	0	0	0	0	0	0	0	0	0	0	0	0	0	0
3052350	TTAGTTAATT.TCATTTGTTA	T	C	0	0	0	0	0	0	0	0	0	0	0	0	0	0	0	1	0	0	0	0	0	0	0	0	0	0	0	0	0	0	0	0	0	0
3053495	TAATTCTTTC.GGATTAACAA	G	A	0	0	0	0	1	1	0	0	0	0	0	1	0	0	0	0	0	0	0	0	0	1	0	0	0	0	0	0	0	0	0	0	0	1
3054857	CTTCTTAAAG.GTCCTAGTGT	G	A	0	0	0	0	1	0	0	0	0	0	0	0	0	0	0	0	0	0	0	0	0	0	0	0	0	0	0	0	0	0	0	0	0	0
3055642	CAACAAAGCA.AAAATACCTT	A	G	0	0	0	0	0	0	0	0	0	0	0	0	0	0	0	0	0	0	0	0	0	0	0	0	0	0	0	0	0	0	0	0	1	0
3057616	GCAACATGCT.CTACGCCATC	C	T	0	0	0	0	0	0	0	0	0	0	0	0	0	0	0	0	0	0	1	0	0	0	0	0	0	0	0	0	0	0	0	0	0	0
3059588	GGTGAAGTAA.GCAATTTTGA	G	A	0	1	1	1	1	1	1	1	1	1	1	1	1	1	1	1	1	1	1	1	1	1	1	1	1	1	1	1	1	1	1	1	1	1
3064215	TGGCTTTCTT.GATTATTTTA	G	A	0	0	0	0	1	1	0	0	0	0	0	1	0	0	0	0	0	0	0	0	0	1	0	0	0	0	0	0	0	0	0	0	0	1
3064529	ACAATAAATA.GCTTATCCGT	G	A	0	0	0	0	0	0	0	0	0	1	0	0	0	0	1	0	0	0	1	0	0	0	0	0	0	0	1	1	0	0	1	1	1	0
3065618	AAGAATCTGT.GGACTCAGCA	G	A	0	1	0	0	1	1	0	0	0	1	0	1	1	0	1	0	0	0	1	0	0	1	0	0	0	0	1	1	0	0	1	1	1	1
3066438	AACCGTTTGA.CATATCTTTC	C	A	0	0	0	0	0	0	0	0	0	0	0	0	0	0	0	0	0	0	0	1	0	0	0	0	0	0	0	0	0	0	0	0	0	0
3066555	CTGGTTTCTC.ACGATTAAAC	A	G	0	0	0	0	0	0	0	0	0	0	0	1	0	0	0	0	0	0	0	0	0	0	0	0	0	0	0	0	0	0	0	0	0	0
3067274	ACAGGTAAAC.TACCATCACC	T	C	0	0	0	0	0	0	0	0	0	0	0	0	0	0	0	1	0	0	0	0	0	0	0	0	0	0	0	0	0	0	0	0	0	0
3069988	ATACTGTAAT.GCTTTGTCAA	G	A	0	0	0	0	0	0	0	0	0	0	0	0	0	0	0	0	0	0	0	0	0	0	0	0	0	0	0	0	0	0	0	0	0	1
3071197	ACCATCATTT.CGACCGTCTA	C	T	0	0	0	0	1	1	0	0	0	0	0	1	0	0	0	0	0	0	0	0	0	1	0	0	0	0	0	0	0	0	0	0	0	1
3079608	GAAATGGAAA.GACTTACTTG	G	A	0	1	0	0	1	1	0	0	0	1	0	1	1	0	1	0	0	0	1	0	0	1	0	0	0	0	1	1	0	0	1	1	1	1
3081308	ATAAAAAATG.TGCAAGAAGG	T	C	0	0	0	0	0	0	0	0	0	0	0	0	0	0	0	0	0	0	0	0	0	0	0	0	0	0	0	1	0	0	0	0	0	0
3083055	TCTTCTATTT.TTGTTCCATC	T	C	0	1	0	0	1	1	0	0	0	1	0	1	1	0	1	0	0	0	1	0	0	1	0	0	0	0	1	1	0	0	1	1	1	1
3083672	TAATTTCATA.CTTTCCCACC	C	A	0	1	0	0	1	1	0	0	0	1	0	1	1	0	1	0	0	0	1	0	0	1	0	0	0	0	1	1	0	0	1	1	1	1
3088502	AAACACCTGT.GGAAATGATT	G	A	0	0	0	0	0	0	0	0	0	0	0	0	0	1	0	0	0	0	0	0	0	0	0	0	0	0	0	0	0	0	0	0	0	0
3088523	ATCACTGGGG.TAATGGCATT	T	G	0	1	0	0	1	1	0	0	0	1	0	1	1	0	1	0	0	0	1	0	0	1	0	0	0	0	1	1	0	0	1	1	1	1
3089311	CTTCAATTTC.CGTTTTACGC	C	T	0	0	0	0	0	0	0	0	0	0	0	0	1	0	0	0	0	0	0	0	0	0	0	0	0	0	0	0	0	0	0	0	0	0
3090324	ATGCCTTCTT.ACCTTTTAGT	A	G	0	0	0	0	0	0	0	0	0	0	0	0	0	0	0	0	0	0	0	1	0	0	0	0	0	0	0	0	0	0	0	0	0	0
3092242	ATAATAGAAA.TTTTTTTGCC	T	A	0	1	0	0	0	0	0	0	0	0	0	0	0	0	0	0	0	0	0	0	0	0	0	0	0	0	0	0	0	0	0	0	0	0
3092707	TCTTTTTTTC.GTTTTTGCTT	G	A	0	1	0	0	1	1	0	0	0	1	0	1	1	0	1	0	0	0	1	0	0	1	0	0	0	0	1	1	0	0	1	1	1	1
3093788	CCACGTTAAT.GCATATGGCA	G	T	0	0	1	1	0	0	1	1	1	0	1	0	0	0	0	0	1	1	0	0	1	0	1	1	1	1	0	0	1	0	0	0	0	0
3097788	AAGGAGCTAA.TGCTGATAAA	T	C	0	1	0	0	1	1	0	0	0	1	0	1	1	0	1	0	0	0	1	0	0	1	0	0	0	0	1	1	0	0	1	1	1	1
3098537	AATGTTTCTT.GACTCATATT	G	A	0	0	0	0	0	0	0	0	0	0	0	0	0	0	0	0	0	0	0	0	0	0	0	0	0	0	0	0	0	0	1	1	0	0
3098839	TGCAAGTTTT.GCTGTATTTC	G	A	0	0	0	0	0	0	0	0	0	0	0	0	0	1	0	0	0	0	0	0	0	0	0	0	0	0	0	0	0	0	0	0	0	0
3099305	GCAAACTCTT.ATCACTAATA	A	T	0	1	0	0	1	1	0	0	0	1	0	1	1	0	1	0	0	0	1	0	0	1	0	0	0	0	1	1	0	0	1	1	1	1
3099641	GTACATTATC.ATCCTTCACT	A	G	0	1	0	0	0	0	0	0	0	0	0	0	0	0	0	0	0	0	0	0	0	0	0	0	0	0	0	0	0	0	0	0	0	0
3099793	CTTTTATTTT.CTATTTAACA	C	T	0	0	1	1	0	0	1	1	1	0	1	0	0	0	0	0	0	1	0	0	1	0	1	1	1	1	0	0	1	0	0	0	0	0
3099890	GCCTTAAGAA.GCCACCTTTA	G	A	0	0	0	0	1	1	0	0	0	0	0	1	0	0	0	0	0	0	0	0	0	1	0	0	0	0	0	0	0	0	0	0	0	1
3100285	AACCGGTGCT.CTTGACGGTT	C	A	0	0	0	0	0	0	0	0	0	0	0	0	0	0	0	0	0	0	0	0	0	0	0	0	0	0	0	1	0	0	0	0	0	0
3100525	ATTATCTCCT.TCACCTTTAG	T	A	0	0	0	0	0	0	0	0	0	0	0	0	0	0	0	0	1	0	0	0	0	0	0	0	0	0	0	0	0	0	0	0	0	0
3101332	ACTTGCATTC.ATTTGGTTTA	A	G	0	0	0	0	0	0	0	0	0	0	0	0	0	1	0	0	0	0	0	0	0	0	0	0	0	0	0	0	0	0	0	0	0	0
3101978	CGTTCCAAAA.TCACCGTGTG	T	C	0	0	0	0	1	1	0	0	0	0	0	1	0	0	0	0	0	0	0	0	0	1	0	0	0	0	0	0	0	0	0	0	0	1
3105795	GAAAGCGGAA.GTTAAAAGTT	G	A	0	0	0	1	0	0	1	0	0	0	1	0	0	0	0	0	0	0	0	0	0	0	0	0	0	0	0	0	0	0	0	0	0	0
3106616	GGATAACCCT.GCTCTCACAA	G	A	0	0	0	0	0	0	0	0	0	0	0	0	0	0	0	0	0	0	0	0	0	0	0	0	0	0	0	0	0	0	0	0	1	0
3106631	CACAAGGGAA.TCTTCTTTTT	T	C	0	0	0	0	0	0	0	0	0	0	0	0	0	0	0	0	0	0	0	0	0	0	0	0	0	0	0	0	0	0	0	0	1	0
3106695	GCGGTTTTAG.TGTTCTTGTT	T	G	0	0	0	0	0	0	0	0	0	0	0	0	0	0	0	0	0	0	0	0	0	0	0	0	0	0	0	0	0	0	0	0	1	0
3107432	CTACTGATAC.ACCATCAATT	A	G	0	1	0	0	1	1	0	0	0	1	0	1	1	0	1	1	0	0	1	1	0	1	0	0	0	0	1	1	0	1	1	1	1	1
3107533	TTTTTCATAG.TGATCTCCTT	T	G	0	0	0	0	0	0	0	0	0	0	0	0	0	0	0	1	0	0	0	0	0	0	0	0	0	0	0	0	0	0	0	0	0	0
3108734	TGGCTCGATT.ACATCTAGCA	A	G	0	1	0	0	1	1	0	0	0	1	0	1	1	0	1	0	0	0	1	0	0	1	0	0	0	0	1	1	0	0	1	1	1	1
3109432	TACAGTGATT.ACTTTACATA	A	G	0	0	0	0	0	0	0	0	0	0	0	1	0	0	0	0	0	0	0	0	0	0	0	0	0	0	0	0	0	0	0	0	0	0
3111045	ATGAAAAGAG.GCATTTTTAT	G	A	0	0	0	0	1	1	0	0	0	0	0	1	0	0	0	0	0	0	0	0	0	1	0	0	0	0	0	0	0	0	0	0	0	1
3111955	AGCAAGAAGT.GGAAGTGCTC	G	A	0	1	1	1	1	1	1	1	1	1	1	1	1	1	1	1	1	1	1	1	1	1	1	1	1	1	1	1	1	1	1	1	1	1
3113918	TTGTTTTTGA.CGTTTCATCT	C	G	0	0	0	0	1	1	0	0	0	0	0	1	0	0	0	0	0	0	0	0	0	1	0	0	0	0	0	0	0	0	0	0	0	1
3115218	TACAGAGGAT.CTATCTTTTT	C	T	0	0	0	0	0	0	0	0	0	0	0	0	0	0	0	1	0	0	0	0	0	0	0	0	0	0	0	0	0	0	0	0	0	0
3117638	CAAATAACTA.TATTAACATT	T	C	0	0	0	0	1	1	0	0	0	0	0	1	0	0	0	0	0	0	0	0	0	1	0	0	0	0	0	0	0	0	0	0	0	1
3119659	TTGTTACACA.ACTCTTTCCT	A	G	0	1	0	0	1	1	0	0	0	1	0	1	1	0	1	0	0	0	1	0	0	1	0	0	0	0	1	1	0	0	1	1	1	1
3120053	TCACGTGCTG.GTTTTTGATG	G	C	0	0	0	0	1	1	0	0	0	0	0	1	0	0	0	0	0	0	0	0	0	1	0	0	0	0	0	0	0	0	0	0	0	1
3126139	ATTACTACTG.GTATAGAAAA	G	A	0	0	0	0	0	0	0	0	0	0	0	0	0	0	0	0	1	0	0	0	0	0	0	0	0	0	0	0	0	0	0	0	0	0
3126496	CCAGCTAAAG.CGACTTCACC	C	T	0	1	1	1	1	1	1	1	1	1	1	1	1	1	1	1	1	1	1	1	1	1	1	1	1	1	1	1	1	1	1	1	1	1
3127021	GGAAACCTAG.TGCGGCACCA	T	C	0	0	0	0	0	0	0	0	0	0	0	0	0	0	0	1	0	0	0	0	0	0	0	0	0	0	0	0	0	0	0	0	0	0
3127480	ACAAAATTGG.AATATGAAGA	A	G	0	1	0	0	1	1	0	0	0	1	0	1	1	0	1	0	0	0	1	0	0	1	0	0	0	0	1	1	0	0	1	1	1	1
3130475	TAGTAACAAA.CCTGATATTC	C	T	0	0	0	0	0	0	0	0	0	0	0	0	0	0	0	1	0	0	0	0	0	0	0	0	0	0	0	0	0	0	0	0	0	0
3130561	CCATTGATCG.CATAATAGCA	C	T	0	0	0	0	0	0	0	0	0	0	0	0	0	1	0	0	0	0	0	0	0	0	0	0	0	0	0	0	0	0	0	0	0	0
3132811	CCCTCTTCTT.GTATGACATA	G	A	0	0	0	0	0	0	0	0	0	0	0	0	0	1	0	0	0	0	0	0	0	0	0	0	0	0	0	0	0	0	0	0	0	0
3134221	AACATTCAGC.TATTTTCCAA	T	C	0	0	0	0	1	1	0	0	0	0	0	1	0	0	0	0	0	0	0	0	0	0	0	0	0	0	0	0	0	0	0	0	0	1
3136981	ACAATAAATA.GTTTGACTAA	G	A	0	0	0	0	0	0	0	0	0	0	0	0	0	0	0	0	0	0	0	0	0	0	0	0	0	0	1	0	0	0	0	0	0	0
3137015	TTATATTTTA.CTCTATAAAA	C	A	0	0	0	0	0	1	0	0	0	0	0	0	0	0	0	0	0	0	0	0	0	0	0	0	0	0	0	0	0	0	0	0	0	0
3137502	ACCATCCTAG.CTTTATGTAA	C	T	0	1	0	0	1	1	0	0	0	1	0	1	1	0	1	0	0	0	1	0	0	1	0	0	0	0	1	1	0	0	1	1	1	1
3138310	TTCACTTTTG.CAATTGTACC	C	T	0	0	0	0	0	0	0	0	0	0	0	0	0	0	0	0	0	0	0	0	1	0	0	0	0	0	0	0	0	0	0	0	0	0
3140019	AGGGCTTACT.AGTTTTATTT	A	G	0	1	0	0	1	1	0	0	0	1	0	1	1	0	1	0	0	0	1	0	0	1	0	0	0	0	1	1	0	0	1	1	1	1
3140849	TTAAGATGTT.ATAAGGAAAG	A	T	0	0	0	0	1	1	0	0	0	0	0	1	0	0	0	0	0	0	0	0	0	1	0	0	0	0	0	0	0	0	0	0	0	1
3140945	ACATCCAAGC.AAGATTATTG	A	C	0	0	1	1	0	0	1	1	1	0	1	0	0	0	0	0	1	1	0	0	1	0	1	1	1	1	0	0	1	0	0	0	0	0
3145295	AATTACATAT.GTTTTCTTTC	G	A	0	0	0	0	1	1	0	0	0	0	0	1	0	0	0	0	0	0	0	0	0	1	0	0	0	0	0	0	0	0	0	0	0	1
3147887	ACAAAGGATA.TCGACTTACC	T	G	0	0	0	0	0	0	0	0	0	0	0	0	0	1	0	0	0	0	0	0	0	0	0	0	0	0	0	0	0	0	0	0	0	0
3148331	TATGTTAACA.TAATAACTTC	T	C	0	1	1	1	1	1	1	1	1	1	1	1	1	1	1	1	1	1	1	1	1	1	1	1	1	1	1	1	1	1	1	1	1	1
3148915	TGCTTCCGTG.TCTAACGTAA	T	C	0	0	0	0	1	1	0	0	0	0	0	1	0	0	0	0	0	0	0	0	0	0	0	0	0	0	0	0	0	0	0	0	0	1
3151581	CGAAGGAACA.AGGCCGTGTA	A	C	0	0	0	0	1	1	0	0	0	0	0	1	0	0	0	0	0	0	0	0	0	1	0	0	0	0	0	0	0	0	0	0	0	1
3152775	GTAACGTTCG.TTTTCACACC	T	C	0	1	0	0	1	1	0	0	0	0	0	1	1	0	0	0	0	0	0	0	0	1	0	0	0	0	0	0	0	0	0	0	0	1
3154095	AATTCATATC.ACTACAATCT	A	T	0	1	0	0	1	1	0	0	0	1	0	1	1	0	1	0	0	0	1	0	0	1	0	0	0	0	1	1	0	0	1	1	1	1
3155209	TAAGTTGAAC.TGCTCATTCC	T	C	0	0	0	0	1	1	0	0	0	0	0	1	0	0	0	0	0	0	0	0	0	1	0	0	0	0	0	0	0	0	0	0	0	1
3155588	AGTGAAATTT.CATTTGAATC	C	T	0	0	0	0	0	0	0	0	0	0	0	0	0	0	0	0	0	0	0	0	0	1	0	0	0	0	0	0	0	0	0	0	0	0
3155979	TAGATCCATG.CCCCGCCGAT	C	T	0	1	1	1	1	1	1	1	1	1	1	1	1	1	1	1	1	1	1	1	1	1	1	1	1	1	1	1	1	1	1	1	1	1
3161645	GTTCAAGAAT.CTGTTCAAGA	C	A	0	1	0	0	1	1	0	0	0	1	0	1	1	0	1	0	0	0	1	0	0	1	0	0	0	0	1	1	0	0	1	1	1	1
3162846	AAGAATGTCT.ACTTTAGGGT	A	G	0	0	0	0	0	0	0	0	0	0	0	0	0	0	0	0	0	0	0	0	0	0	0	0	0	0	0	0	0	0	1	1	0	0
3162871	TCAATCACAT.CTTGGCACCC	C	T	0	1	1	1	1	1	1	1	1	1	1	1	1	1	1	1	1	1	1	1	1	1	1	1	1	1	1	1	1	1	1	1	1	1
3163858	CTTCCCCAAT.ACCTTGTACA	A	G	0	1	1	1	1	1	1	1	1	1	1	1	1	1	1	1	1	1	1	1	1	1	1	1	1	1	1	1	1	1	1	1	1	1
3166431	TTATCGGAAT.ATCAGGATCA	A	T	0	1	0	0	1	1	0	0	0	1	0	1	1	0	1	0	0	0	1	0	0	1	0	0	0	0	1	1	0	0	1	1	1	1
3167348	TAAATCGGAA.GAGGTTTAGT	G	A	0	0	0	0	0	1	0	0	0	0	0	0	0	0	0	0	0	0	0	0	0	0	0	0	0	0	0	0	0	0	0	0	0	0
3167929	AGATAATTAG.TATTCGCTAT	T	C	0	0	0	0	0	0	0	0	0	0	0	0	0	0	0	1	0	0	0	0	0	0	0	0	0	0	0	0	0	0	0	0	0	0
3168196	TTGCGCAATC.CGTTTCCAAT	C	A	0	1	0	0	1	1	0	0	0	1	0	1	1	0	1	1	0	0	1	0	0	1	0	0	0	0	1	1	0	0	1	1	1	1
3171529	TGAATTAACC.CTAACGAATT	C	T	0	0	0	0	0	0	0	0	0	0	0	1	0	0	0	0	0	0	0	0	0	0	0	0	0	0	0	0	0	0	0	0	0	0
3172681	ATCATAATAG.CGCGATAAAA	C	T	0	1	0	0	1	1	0	0	0	1	0	1	1	0	1	0	0	0	1	0	0	1	0	0	0	0	1	1	0	0	1	1	1	1
3173657	TTCTTCTGTT.AACATCGTTG	A	G	0	1	0	0	1	1	0	0	0	1	0	1	1	0	1	0	0	0	1	0	0	1	0	0	0	0	1	1	0	0	1	1	1	1
3173999	AATCCACTTC.GTATTTTCCT	G	A	0	0	0	1	0	0	0	0	0	0	0	0	0	0	0	0	0	0	0	0	0	0	0	0	0	0	0	0	0	0	0	0	0	0
3176064	AAAATCATCA.CTATCGTCCC	C	A	0	1	0	0	1	1	0	0	0	1	0	1	1	0	1	0	0	0	1	0	0	1	0	0	0	0	1	1	0	0	1	1	1	1
3177515	TGGTTAAAAA.GAAATATCTT	G	T	0	0	0	0	0	0	0	0	0	0	0	0	0	0	0	0	0	0	0	1	0	0	0	0	0	0	0	0	0	0	0	0	0	0
3177938	AAGCTCGATA.AACCATTCTT	A	C	0	1	0	0	1	1	0	0	0	1	0	1	1	0	1	0	0	0	1	0	0	1	0	0	0	0	1	1	0	0	1	1	1	1
3180653	AAAAACCGGG.CACACATCCA	C	A	0	1	0	0	1	1	0	0	0	1	0	1	1	0	1	0	0	0	1	0	0	1	0	0	0	0	1	1	0	0	1	1	1	1
3181350	TTATAGTAAG.GACAGAAACA	G	A	0	1	0	0	1	1	0	0	0	1	0	1	1	0	1	0	0	0	1	0	0	1	0	0	0	0	1	1	0	0	1	1	1	1
3182245	CCTTTTTCTC.ACCCTAAAGC	A	G	0	1	0	0	1	1	0	0	0	1	0	1	1	0	1	0	0	0	1	0	0	1	0	0	0	0	1	1	0	0	1	1	1	1
3186985	GAGTGGTCTG.GTACATTCAC	G	A	0	0	0	0	0	0	0	0	0	0	0	0	0	0	0	1	0	0	0	0	0	0	0	0	0	0	0	0	0	0	0	0	0	0
3188248	AAACAACGGT.GACCGATAAG	G	A	0	1	0	0	1	1	0	0	0	1	0	1	1	0	1	0	0	0	1	0	0	1	0	0	0	0	1	1	0	0	1	1	1	1
3188654	AAATAAAACG.CCAGCTAATA	C	T	0	0	0	0	0	0	0	0	0	0	0	0	0	0	0	1	0	0	0	0	0	0	0	0	0	0	0	0	0	0	0	0	0	0
3188902	TTTTATGAAA.CACACACTGT	C	G	0	0	0	0	0	0	0	0	1	0	0	0	0	0	0	0	0	0	0	0	0	0	0	0	0	0	0	0	0	0	0	0	0	0
3189393	TTATATAAAA.GCTTTGGAAA	G	A	0	0	0	0	0	1	0	0	0	0	0	0	0	0	0	0	0	0	0	0	0	0	0	0	0	0	0	0	0	0	0	0	0	0
3196691	AAACTGTCCC.CAATCTTCAT	C	T	0	0	0	0	1	1	0	0	0	0	0	1	0	0	0	0	0	0	0	0	0	1	0	0	0	0	0	0	0	0	0	0	0	1
3198903	ACTAAAGGAG.TATCTTCACA	T	C	0	0	0	0	0	0	0	0	0	1	0	0	0	0	1	0	0	0	1	0	0	0	0	0	0	0	1	1	0	0	1	1	1	0
3200639	AACTGTAGAA.TGCCCAGTTA	T	C	0	0	0	0	0	0	0	0	0	1	0	0	0	0	0	0	0	0	0	0	0	0	0	0	0	0	0	0	0	0	0	0	0	0
3201460	TCAGTTCTTT.CAATGTGTGT	C	T	0	0	0	0	0	0	0	0	0	0	0	0	0	0	0	0	0	0	0	0	0	1	0	0	0	0	0	0	0	0	0	0	0	0
3206109	CAGTTTACAC.CCAAACTGTG	C	T	0	0	0	0	0	0	0	0	0	0	0	0	0	0	0	0	0	0	0	0	0	0	0	0	0	0	0	0	0	0	0	0	1	0
3206345	CAGGTAAATA.AATAGCAATA	A	G	0	0	0	0	0	0	0	0	0	0	0	0	0	0	0	0	0	0	0	0	0	0	0	0	0	0	0	0	0	0	0	0	1	0
3206391	TGTAAAAATT.GTAATTGAAA	G	A	0	0	0	0	0	0	0	0	0	0	0	0	0	0	0	0	0	0	0	0	0	0	0	0	0	0	0	0	0	0	0	0	1	0
3206402	TAATTGAAAT.AATAGATGCA	A	G	0	0	0	0	0	0	0	0	0	0	0	0	0	0	0	0	0	0	0	0	0	0	0	0	0	0	0	0	0	0	0	0	1	0
3206431	CCAATATAAT.GTGAAAAACG	G	T	0	0	0	0	0	0	0	0	0	0	0	0	0	0	0	0	0	0	0	0	0	0	0	0	0	0	0	0	0	0	0	0	1	0
3206534	TCTCCGCGCC.CGTTTCAAGG	C	T	0	0	0	0	0	0	0	0	0	0	0	0	0	0	0	0	0	0	0	0	0	0	0	0	0	0	0	0	0	0	0	0	1	0
3206645	TTACTATTTT.CAAAATTGTC	C	T	0	0	0	0	0	0	0	0	0	0	0	0	0	0	0	0	0	0	0	0	0	0	0	0	0	0	0	0	0	0	0	0	1	0
3206883	TTTTATAAAG.CTCACTTTAT	C	T	0	0	0	0	0	0	0	0	0	0	0	0	0	0	0	0	0	0	0	0	0	0	0	0	0	0	0	0	0	0	0	0	1	0
3206897	CTTTATTACC.CCCATAATGA	C	T	0	0	0	0	0	0	0	0	0	0	0	0	0	0	0	0	0	0	0	0	0	0	0	0	0	0	0	0	0	0	0	0	1	0
3206962	TCTAAATATA.CTTATATAAA	C	A	0	0	0	0	0	0	0	0	0	0	0	0	0	0	0	0	0	0	0	0	0	0	0	0	0	0	0	0	0	0	0	0	1	0
3207037	TTTAAACCCC.CTTTATAAAT	C	T	0	0	0	0	0	0	0	0	0	0	0	0	0	0	0	0	0	0	0	0	0	0	0	0	0	0	0	0	0	0	0	0	1	0
3207224	AGTTCAAACA.TTTTAGCTAA	T	C	0	0	0	0	0	0	0	0	0	0	0	0	0	0	0	0	0	0	0	0	0	0	0	0	0	0	0	0	0	0	0	0	1	0
3207388	ATCAGATAGG.AATTGATAAG	A	G	0	0	0	0	0	0	0	0	0	0	0	0	0	0	0	0	0	0	0	0	0	0	0	0	0	0	0	0	0	0	0	0	1	0
3207438	ACAAAAAAAT.TAAGAAAATA	T	C	0	0	0	0	0	0	0	0	0	0	0	0	0	0	0	0	0	0	0	0	0	0	0	0	0	0	0	0	0	0	0	0	1	0
3207533	TAAAAGAAAA.GATTATTGAA	G	A	0	0	0	0	0	0	0	0	0	0	0	0	1	0	0	0	0	0	0	0	0	0	0	0	0	0	0	0	0	0	0	0	1	0
3207608	TAATGACAGC.TACTGAACTA	T	C	0	0	0	0	0	0	0	0	0	0	0	0	0	0	0	0	0	0	0	0	0	0	0	0	0	0	0	0	0	0	0	0	1	0
3207734	AAAATAAAAA.GACAGCAATC	G	A	0	0	0	0	0	0	0	0	0	0	0	0	0	0	0	0	0	0	0	0	0	0	0	0	0	0	0	0	0	0	0	0	1	0
3207830	TTAATAGCGC.AATTGAAAGT	A	C	0	0	0	0	0	0	0	0	0	0	0	0	0	0	0	0	0	0	0	0	0	0	0	0	0	0	0	0	0	0	0	0	1	0
3207908	TGTTAATGGC.TTCTCTCATA	T	C	0	0	0	0	0	0	0	0	0	0	0	0	0	0	0	0	0	0	0	0	0	0	0	0	0	0	0	0	0	0	0	0	1	0
3207920	CTCTCATAAA.AGAAGGAATA	A	G	0	0	0	0	0	0	0	0	0	0	0	0	0	0	0	0	0	0	0	0	0	0	0	0	0	0	0	0	0	0	0	0	1	0
3207980	TCGCTTCTTT.CCTTGCCTCT	C	T	0	0	0	0	0	0	0	0	0	0	0	0	0	0	0	0	0	0	0	0	0	0	0	0	0	0	0	0	0	0	0	0	1	0
3208022	CAAGTCGAGT.ATCTAACGAT	A	T	0	0	0	0	0	0	0	0	0	0	0	0	0	0	0	0	0	0	0	0	0	0	0	0	0	0	0	0	0	0	0	0	1	0
3208067	AACAAATAAA.ACATCATCTT	A	G	0	0	0	0	0	0	0	0	0	0	0	0	0	0	0	0	0	0	0	0	0	0	0	0	0	0	0	0	0	0	0	0	1	0
3208078	CATCATCTTT.TCTCTTATTC	T	A	0	0	0	0	0	0	0	0	0	0	0	0	0	0	0	0	0	0	0	0	0	0	0	0	0	0	0	0	0	0	0	0	1	0
3208096	TCTAAATAAG.CGAGAACTTG	C	T	0	0	0	0	0	0	0	0	0	0	0	0	0	0	0	0	0	0	0	0	0	0	0	0	0	0	0	0	0	0	0	0	1	0
3208240	TCTATTTTTC.ACATACCTCT	A	G	0	0	0	0	0	0	0	0	0	0	0	0	0	0	0	1	0	0	0	0	0	0	0	0	0	0	0	0	0	0	0	0	0	0
3209699	ATCTCAGAAA.CCCAGCAAGA	C	T	0	0	0	0	0	0	0	0	0	0	0	0	1	0	0	0	0	0	0	0	0	0	0	0	0	0	0	0	0	0	0	0	0	0
3212939	CGCTGCACCA.GCTTCAAACA	G	A	0	0	0	0	0	0	0	0	0	0	0	0	0	0	0	0	1	0	0	0	0	0	0	0	0	0	0	0	0	0	0	0	0	0
3213054	TAGTCCTCTG.ACAGTGCTGC	A	G	0	1	0	0	1	1	0	0	0	1	0	1	1	0	1	0	0	0	1	0	0	1	0	0	0	0	1	1	0	0	1	1	1	1
3213664	TGTATGACTA.ATTAGTGGTG	A	C	0	1	0	0	1	1	0	0	0	1	0	1	1	0	1	0	0	0	1	0	0	1	0	0	0	0	1	1	0	0	1	1	1	1
3215548	TGGTATTGCA.ATATTTCTGT	A	G	0	1	1	1	1	1	1	1	1	1	1	1	1	1	1	1	1	1	1	1	1	1	1	1	1	1	1	1	1	1	1	1	1	1
3216801	TGAAACTTTA.AAAACACTTA	A	G	0	0	0	0	0	0	0	0	0	0	0	0	0	0	0	0	0	0	0	0	0	0	0	0	0	0	0	0	0	0	0	0	1	0
3219340	AAAAGATCAC.ACAAATGGAT	A	C	0	1	0	0	1	1	0	0	0	1	0	1	1	0	1	0	0	0	1	0	0	1	0	0	0	0	1	1	0	0	1	1	1	1
3220853	CAAGGAAAAG.GCAAACTAAA	G	A	0	1	0	0	1	1	0	0	0	1	0	1	1	0	1	0	0	0	1	0	0	1	0	0	0	0	1	1	0	0	1	1	1	1
3221343	TGATTTTCCT.CTGTTACAAG	C	A	0	0	0	0	0	0	0	0	0	0	0	0	0	0	0	0	0	0	0	0	1	0	0	0	0	0	0	0	0	0	0	0	0	0
3221992	GCTCCATTAC.GAATGAGTTC	G	A	0	0	0	0	0	0	0	0	0	0	0	0	0	0	0	0	0	0	0	1	0	0	0	0	0	0	0	0	0	0	0	0	0	0
[truncated: 1,213 more rows]
